# Supplementary material for: The Vaccination of 35,000 Dogs in 20 Working Days Using Combined Static Point and Door-to-Door Methods in Blantyre, Malawi
Source: PLoS Negl Trop Dis. 2016 Jul 14;10(7):e0004824. doi: 10.1371/journal.pntd.0004824 (PMC4945057; doi:10.1371/journal.pntd.0004824)
Supplement: S1 Dataset — (XLSX) [file pntd.0004824.s001.xlsx]

## Sheet: Pre-Surveys
Ward code	Survey region	QGIS Region size (km sq)	Land type clean	Survey date	Free roaming	Enclosed in yard	Tied	Inside house	Total	Area surveyed (sq km)	Total dogs per sq km	Roaming dogs per sq km
9	P	0.847447	Agriculture/open space	2015-04-20	16	8			24	0.346	69.3642	46.2428
24	E	2.73173	Agriculture/open space	2015-04-16	0	1	1		2	2.5	0.8	0
3	H	0.762024	Housing category 1	2015-04-08	44				44	0.137	321.168	321.168
6	E	0.321512	Housing category 1	2015-03-31	110		10		120	0.264	454.545	416.667
9	D	0.282215	Housing category 1	2015-04-07	75	2	8		85	0.113	752.212	663.717
9	K	0.241865	Housing category 1	2015-04-06	39	2	4		45	0.114	394.737	342.105
10	G	0.326687	Housing category 1	2015-04-14	55	12	2		69	0.128	539.062	429.688
13	E	0.412756	Housing category 1	2015-04-04	87	2	8		97	0.191	507.853	455.497
21	D	0.261611	Housing category 1	2015-04-13	80	3	5		88	0.131	671.756	610.687
22	B	0.444978	Housing category 1	2015-04-14	88	1	3		92	0.1437	640.223	612.387
1	F	1.44818	Housing category 2	2015-04-17	55	2			57	0.18	316.667	305.556
4	G	0.468878	Housing category 2	2015-04-15	44	11		1	56	0.124	451.613	354.839
22	N	0.779848	Housing category 2	2015-04-03	49		8		57	0.39	146.154	125.641
24	O	0.955512	Housing category 2	2015-04-01	84	1	8		93	0.312	298.077	269.231
24	R	0.600691	Housing category 2	2015-04-10	61	18	21		100	0.171	584.795	356.725
25	F	0.81169	Housing category 2	2015-04-16	35				35	0.218	160.55	160.55
2	L	1.8133	Housing category 3	2015-04-06	10				10	0.54	18.5185	18.5185
22	M	1.33131	Housing category 3	2015-04-08	2				2	0.39	5.12821	5.12821
2	F	1.92172	Housing category 4	2015-04-07	21	2			23	0.567	40.5644	37.037
14	C	1.02733	Housing category 4	2015-04-03	21	7			28	0.675	41.4815	31.1111
20	E	0.380438	Housing category 4	2015-04-13	46	2	1		49	0.201	243.781	228.856
24	A	1.27723	Housing category 4	2015-04-10	55	31	4		90	0.308	292.208	178.571
1	L	1.147	Housing category 5	2015-04-15	7	45	19	2	73	0.458	159.389	15.2838
11	A	2.10033	Housing category 5	2015-04-01	4	21	3		28	0.723	38.7275	5.5325
11	J	2.01063	Housing category 5	2015-04-02	15	24	2		41	1.014	40.4339	14.7929
23	A	1.8306	Housing category 5	2015-04-10	8	46		2	56	0.905	61.8785	8.83978
6	A	0.373466	Industrial/commercial	2015-04-13	6	16	7	1	30	0.366	81.9672	16.3934
11	H	1.45355	Industrial/commercial	2015-04-11	1	5	3	1	10	1.38	7.24638	0.724638
12	B	1.4471	Industrial/commercial	2015-04-14	4	11	3	1	19	1.32	14.3939	3.0303
1	J	1.63006	Agriculture/open space
2	N	4.33479	Agriculture/open space
2	O	1.81048	Agriculture/open space
3	C	2.51207	Agriculture/open space
3	D	17.4244	Agriculture/open space
3	I	4.45974	Agriculture/open space
4	D	4.02739	Agriculture/open space
5	F	6.1087	Agriculture/open space
8	B	0.461116	Agriculture/open space
10	A	3.17709	Agriculture/open space
10	E	2.12672	Agriculture/open space
14	H	4.33943	Agriculture/open space
19	F	1.05843	Agriculture/open space
22	I	2.20156	Agriculture/open space
22	L	4.07381	Agriculture/open space
22	P	2.07945	Agriculture/open space
23	B	1.118	Agriculture/open space
24	U	1.94478	Agriculture/open space
5	E	3.63398	Agriculture/open space
1	G	0.950126	Housing category 1
1	I	1.14433	Housing category 1
1	K	0.649143	Housing category 1
4	I	0.198461	Housing category 1
4	J	0.476706	Housing category 1
4	K	0.31542	Housing category 1
4	L	0.285029	Housing category 1
4	M	0.259636	Housing category 1
4	N	0.368379	Housing category 1
4	O	0.255345	Housing category 1
5	A	0.31176	Housing category 1
5	B	0.322862	Housing category 1
5	C	0.280815	Housing category 1
5	D	0.254958	Housing category 1
6	B	0.159864	Housing category 1
6	C	0.146561	Housing category 1
6	D	0.281703	Housing category 1
7	B	0.277656	Housing category 1
7	C	0.343792	Housing category 1
7	D	0.453812	Housing category 1
9	B	0.344939	Housing category 1
9	C	0.339354	Housing category 1
9	E	0.345343	Housing category 1
9	F	0.255272	Housing category 1
9	G	0.225397	Housing category 1
9	H	0.274696	Housing category 1
9	I	0.288762	Housing category 1
9	J	0.214527	Housing category 1
9	L	0.224343	Housing category 1
9	M	0.215352	Housing category 1
13	F	0.469618	Housing category 1
14	G	0.565547	Housing category 1
21	A	0.443543	Housing category 1
21	B	0.362908	Housing category 1
22	A	0.197709	Housing category 1
22	C	0.319982	Housing category 1
23	D	0.507809	Housing category 1
24	H	0.15212	Housing category 1
1	H	2.03502	Housing category 2
4	A	0.520115	Housing category 2
4	B	0.335886	Housing category 2
4	F	0.382996	Housing category 2
4	H	0.388008	Housing category 2
7	A	0.296282	Housing category 2
9	N	0.241049	Housing category 2
10	B	0.673218	Housing category 2
10	C	0.940046	Housing category 2
10	D	0.845585	Housing category 2
10	H	0.849691	Housing category 2
11	F	0.726421	Housing category 2
11	G	0.476925	Housing category 2
13	B	0.929245	Housing category 2
14	F	0.70211	Housing category 2
17	A	1.37684	Housing category 2
17	D	0.65278	Housing category 2
17	E	0.759204	Housing category 2
17	F	0.496655	Housing category 2
22	D	0.492404	Housing category 2
22	E	0.215897	Housing category 2
22	F	0.556229	Housing category 2
22	G	0.569292	Housing category 2
22	O	0.632656	Housing category 2
23	E	0.712056	Housing category 2
23	G	0.443416	Housing category 2
23	H	0.494223	Housing category 2
23	I	0.473714	Housing category 2
23	K	0.594271	Housing category 2
23	L	0.721237	Housing category 2
24	J	0.591064	Housing category 2
24	K	0.632882	Housing category 2
24	L	0.386923	Housing category 2
24	M	0.483287	Housing category 2
24	N	0.576757	Housing category 2
24	P	0.69621	Housing category 2
24	S	1.10825	Housing category 2
25	G	0.686111	Housing category 2
2	B	1.95932	Housing category 3
2	M	1.34062	Housing category 3
3	E	2.47271	Housing category 3
14	E	0.766002	Housing category 3
17	B	4.35297	Housing category 3
22	H	0.445422	Housing category 3
22	J	3.64847	Housing category 3
22	K	2.69447	Housing category 3
23	N	2.51772	Housing category 3
24	Q	1.80948	Housing category 3
24	T	0.865442	Housing category 3
25	A	1.58542	Housing category 3
25	B	1.40184	Housing category 3
25	C	1.01424	Housing category 3
25	D	1.567	Housing category 3
25	H	3.60261	Housing category 3
25	I	5.25047	Housing category 3
2	C	0.514331	Housing category 4
2	D	1.24237	Housing category 4
2	E	1.03966	Housing category 4
2	G	2.36225	Housing category 4
2	H	0.998215	Housing category 4
2	I	1.089	Housing category 4
2	J	0.959613	Housing category 4
3	A	1.33407	Housing category 4
3	B	2.38232	Housing category 4
11	D	1.0607	Housing category 4
12	A	1.60201	Housing category 4
14	A	0.986908	Housing category 4
14	B	1.20949	Housing category 4
14	D	0.525426	Housing category 4
16	B	1.33223	Housing category 4
16	C	1.31315	Housing category 4
17	C	0.653121	Housing category 4
19	D	0.938737	Housing category 4
20	B	1.42403	Housing category 4
20	C	0.756882	Housing category 4
20	D	0.652393	Housing category 4
21	C	0.301637	Housing category 4
23	F	0.791643	Housing category 4
24	I	0.361249	Housing category 4
1	A	2.15396	Housing category 5
1	B	1.88064	Housing category 5
1	C	1.63445	Housing category 5
1	D	1.48487	Housing category 5
1	E	1.97435	Housing category 5
2	A	1.13007	Housing category 5
4	E	3.31219	Housing category 5
8	A	2.95594	Housing category 5
8	C	2.00011	Housing category 5
8	D	1.70342	Housing category 5
9	A	0.297591	Housing category 5
10	F	1.07439	Housing category 5
11	B	3.12431	Housing category 5
11	C	0.951267	Housing category 5
11	E	1.54781	Housing category 5
13	A	2.29679	Housing category 5
13	C	1.64647	Housing category 5
13	D	1.6659	Housing category 5
23	C	1.20344	Housing category 5
24	C	0.442206	Housing category 5
24	F	0.32533	Housing category 5
24	G	0.436577	Housing category 5
25	E	0.620743	Housing category 5
2	K	2.21293	Industrial/commercial
3	F	0.511231	Industrial/commercial
3	G	1.42932	Industrial/commercial
4	C	3.14539	Industrial/commercial
9	O	0.0360015	Industrial/commercial
12	C	2.44325	Industrial/commercial
16	A	2.09144	Industrial/commercial
19	A	1.34967	Industrial/commercial
19	B	0.983364	Industrial/commercial
19	C	1.09727	Industrial/commercial
19	E	1.10406	Industrial/commercial
20	A	1.14593	Industrial/commercial
23	J	0.192787	Industrial/commercial
23	M	0.045488	Industrial/commercial
24	B	0.882729	Industrial/commercial
24	D	0.513721	Industrial/commercial
