# Supplementary material for: The Vaccination of 35,000 Dogs in 20 Working Days Using Combined Static Point and Door-to-Door Methods in Blantyre, Malawi
Source: PLoS Negl Trop Dis. 2016 Jul 14;10(7):e0004824. doi: 10.1371/journal.pntd.0004824 (PMC4945057; doi:10.1371/journal.pntd.0004824)
Supplement: S2 Dataset — (XLSX) [file pntd.0004824.s002.xlsx]

## Sheet: Sheet 1
Date_Created	Syncing_Date	Team	Team_session	FormName	ID	Working_zone_name	Static_point_name	Land_type	Lat	Long	Work_type	Action	No_vacc_reason	Ownership	Confinemen	Sex	Preg_lact	Age	Neuter_status	Health	BCS	Skin_score
2015-04-29	2015-04-29	Cobras	0 Cobras	Vaccination Form 2	V-290415144742-211-14	17-F		Housing category 2			Roaming	New vacc		Owner Present		Male		Adult	Entire	Healthy	3	1
2015-04-29	2015-04-29	Cobras	0 Cobras	Vaccination Form 2	V-290415150927-211-18	17-E		Housing category 2			Roaming	New vacc		Owner Present		Female	none	Adult	Entire	Healthy	3	1
2015-04-29	2015-04-29	Cobras	0 Cobras	Vaccination Form 2	V-290415133929-211-3	17-F		Housing category 2			Roaming	New vacc		Owner Present		Male		Adult	Entire	Healthy	3	1
2015-04-29	2015-04-29	Cobras	0 Cobras	Vaccination Form 2	V-290415134757-211-4	17-F		Housing category 2			Roaming	New vacc		Owner Present		Male		Adult	Entire	Healthy	3	1
2015-04-29	2015-04-29	Cobras	0 Cobras	Vaccination Form 2	V-290415135347-211-5	17-F		Housing category 2			Roaming	New vacc		Owner Present		Male		Adult	Entire	Healthy	3	1
2015-04-29	2015-04-29	Cobras	0 Cobras	Vaccination Form 2	V-290415140444-211-8	17-F		Housing category 2			Roaming	New vacc		Owner Present		Female	none	Adult	Entire	Healthy	3	1
2015-04-29	2015-04-29	Cobras	0 Cobras	Vaccination Form 2	V-290415133504-211-2	17-F		Housing category 2			Roaming	New vacc		Owner Present		Female	none	Adult	Entire	Healthy	2	1
2015-04-29	2015-04-29	Cobras	0 Cobras	Vaccination Form 2	V-290415135449-211-6	17-F		Housing category 2			Roaming	New vacc		Owner Present		Male		Adult	Entire	Healthy	2	3
2015-04-29	2015-04-29	Cobras	0 Cobras	Vaccination Form 2	V-290415144034-211-13	17-F		Housing category 2			Roaming	New vacc		Owner Present		Male		Adult	Entire	Healthy	3	1
2015-04-29	2015-04-29	Cobras	0 Cobras	Vaccination Form 2	V-290415145202-211-15	17-F		Housing category 2			Roaming	New vacc		Owner Present		Male		Adult	Entire	Healthy	3	1
2015-04-29	2015-04-29	Cobras	0 Cobras	Vaccination Form 2	V-290415150352-211-17	17-F		Housing category 2			Roaming	New vacc		Owner Present		Female	none	Adult	Entire	Healthy	3	2
2015-04-29	2015-04-29	Cobras	0 Cobras	Vaccination Form 2	V-290415151005-211-19	17-E		Housing category 2			Roaming	New vacc		Owner Present		Female	none	Adult	Entire	Healthy	3	1
2015-04-29	2015-04-29	Cobras	0 Cobras	Vaccination Form 2	V-290415151526-211-20	17-E		Housing category 2			Roaming	New vacc		Owner Present		Female	none	Adult	Entire	Healthy	3	1
2015-04-29	2015-04-29	Cobras	0 Cobras	Vaccination Form 2	V-290415140233-211-7	17-F		Housing category 2			Roaming	New vacc		Owner Present		Male		Adult	Entire	Sick or injured(wound)	3	2
2015-04-29	2015-04-29	Cobras	0 Cobras	Vaccination Form 2	V-290415140835-211-9	17-F		Housing category 2			Roaming	New vacc		Owner Present		Male		Adult	Entire	Healthy	3	1
2015-04-29	2015-04-29	Cobras	0 Cobras	Vaccination Form 2	V-290415141211-211-10	17-F		Housing category 2			Roaming	New vacc		Owner Present		Female	none	Adult	Entire	Healthy	3	1
2015-04-29	2015-04-29	Cobras	0 Cobras	Vaccination Form 2	V-290415143042-211-11	17-F		Housing category 2			Roaming	New vacc		Owner Present		Male		Adult	Entire	Healthy	3	1
2015-04-29	2015-04-29	Cobras	0 Cobras	Vaccination Form 2	V-290415143115-211-12	17-F		Housing category 2			Roaming	New vacc		Owner Present		Male		Adult	Entire	Healthy	3	1
2015-04-29	2015-04-29	Cobras	0 Cobras	Vaccination Form 2	V-290415145237-211-16	17-F		Housing category 2			Roaming	New vacc		Owner Present		Female	none	Adult	Entire	Healthy	3	1
2015-04-29	2015-04-29	Cobras	0 Cobras	Vaccination Form 2	V-290415152338-211-21	17-E		Housing category 2			Roaming	New vacc		Owner Present		Male		Adult	Entire	Healthy	3	2
2015-04-29	2015-04-29	Cobras	0 Cobras	Vaccination Form 2	V-290415152808-211-22	17-E		Housing category 2			Roaming	New vacc		Owner Present		Male		Adult	Entire	Healthy	3	1
2015-04-29	2015-04-29	Crocodiles	0 Crocodiles	Vaccination Form 2	V-290415071244-210-4	17-C		Housing category 4			Roaming	New vacc		Owner Present		Male		Adult	Entire	Healthy	3	3
2015-04-29	2015-04-29	Crocodiles	0 Crocodiles	Vaccination Form 2	V-290415073217-210-6	17-C		Housing category 4			Roaming	New vacc		Owner Present		Male		Adult	Entire	Healthy	3	1
2015-04-29	2015-04-29	Crocodiles	0 Crocodiles	Vaccination Form 2	V-290415075855-210-12	17-C		Housing category 4			Roaming	New vacc		Owner Present		Male		Adult	Neutered	Healthy	3	1
2015-04-29	2015-04-29	Crocodiles	0 Crocodiles	Vaccination Form 2	V-290415073252-210-7	17-C		Housing category 4			Roaming	New vacc		Owner Present		Male		Puppy	Entire	Healthy	3	1
2015-04-29	2015-04-29	Crocodiles	0 Crocodiles	Vaccination Form 2	V-290415073615-210-8	17-C		Housing category 4			Roaming	New vacc		Owner Present		Female	none	Adult	Entire	Healthy	3	1
2015-04-29	2015-04-29	Crocodiles	0 Crocodiles	Vaccination Form 2	V-290415074952-210-9	17-F		Housing category 2			Roaming	New vacc		Owner Present		Male		Adult	Neutered	Healthy	3	1
2015-04-29	2015-04-29	Crocodiles	0 Crocodiles	Vaccination Form 2	V-290415075330-210-10	17-C		Housing category 4			Roaming	New vacc		Owner Present		Female	none	Adult	Entire	Healthy	3	1
2015-04-29	2015-04-29	Crocodiles	0 Crocodiles	Vaccination Form 2	V-290415075633-210-11	17-C		Housing category 4			Roaming	New vacc		Owner Present		Male		Adult	Neutered	Healthy	3	1
2015-04-29	2015-04-29	Crocodiles	0 Crocodiles	Vaccination Form 2	V-290415083209-210-15	17-F		Housing category 2			Roaming	New vacc		Owner Present		Female	none	Puppy	Entire	Healthy	3	1
2015-04-29	2015-04-29	Crocodiles	0 Crocodiles	Vaccination Form 2	V-290415090704-210-23	17-F		Housing category 2			Roaming	New vacc		Owner Present		Male		Puppy	Entire	Healthy	3	1
2015-04-29	2015-04-29	Crocodiles	0 Crocodiles	Vaccination Form 2	V-290415092325-210-26	17-F		Housing category 2			Roaming	New vacc		Owner Present		Male		Adult	Entire	Sick or injured(wound)	2	1
2015-04-29	2015-04-29	Crocodiles	0 Crocodiles	Vaccination Form 2	V-290415092751-210-27	17-F		Housing category 2			Roaming	New vacc		Owner Present		Female	none	Adult	Entire	Healthy	3	1
2015-04-29	2015-04-29	Crocodiles	0 Crocodiles	Vaccination Form 2	V-290415093358-210-30	17-F		Housing category 2			Roaming	New vacc		Owner Present		Female	none	Adult	Entire	Healthy	3	1
2015-04-29	2015-04-29	Crocodiles	0 Crocodiles	Vaccination Form 2	V-290415093644-210-32	17-F		Housing category 2			Roaming	New vacc		Owner Present		Male		Adult	Entire	Healthy	3	1
2015-04-29	2015-04-29	Crocodiles	0 Crocodiles	Vaccination Form 2	V-290415083856-210-16	17-F		Housing category 2			Roaming	New vacc		Owner Present		Female	none	Adult	Entire	Healthy	3	1
2015-04-29	2015-04-29	Crocodiles	0 Crocodiles	Vaccination Form 2	V-290415083924-210-17	17-F		Housing category 2			Roaming	New vacc		Owner Present		Male		Adult	Neutered	Sick or injured(wound)	2	1
2015-04-29	2015-04-29	Crocodiles	0 Crocodiles	Vaccination Form 2	V-290415085852-210-20	17-F		Housing category 2			Roaming	New vacc		Owner Present		Male		Adult	Entire	Healthy	3	1
2015-04-29	2015-04-29	Crocodiles	0 Crocodiles	Vaccination Form 2	V-290415090157-210-22	17-F		Housing category 2			Roaming	New vacc		Owner Present		Male		Puppy	Entire	Healthy	3	1
2015-04-29	2015-04-29	Crocodiles	0 Crocodiles	Vaccination Form 2	V-290415092046-210-25	17-F		Housing category 2			Roaming	New vacc		Owner Present		Female	none	Adult	Entire	Healthy	3	1
2015-04-29	2015-04-29	Crocodiles	0 Crocodiles	Vaccination Form 2	V-290415093442-210-31	17-F		Housing category 2			Roaming	New vacc		Owner Present		Female	none	Adult	Entire	Healthy	3	1
2015-04-29	2015-04-29	Crocodiles	0 Crocodiles	Vaccination Form 2	V-290415093836-210-34	17-F		Housing category 2			Roaming	New vacc		Owner Present		Female	pregnant	Adult	Entire	Healthy	3	1
2015-04-29	2015-04-29	Crocodiles	0 Crocodiles	Vaccination Form 2	V-290415100048-210-37	17-F		Housing category 2			Roaming	New vacc		Owner Present		Female	pregnant	Adult	Entire	Healthy	3	1
2015-04-29	2015-04-29	Crocodiles	0 Crocodiles	Vaccination Form 2	V-290415102747-210-44	17-C		Housing category 4			Roaming	New vacc		Owner Present		Male		Puppy	Entire	Healthy	3	1
2015-04-29	2015-04-29	Crocodiles	0 Crocodiles	Vaccination Form 2	V-290415102816-210-45	17-C		Housing category 4			Roaming	New vacc		Owner Present		Female	none	Puppy	Entire	Healthy	3	1
2015-04-29	2015-04-29	Crocodiles	0 Crocodiles	Vaccination Form 2	V-290415102843-210-46	17-C		Housing category 4			Roaming	New vacc		Owner Present		Male		Puppy	Entire	Healthy	3	1
2015-04-29	2015-04-29	Crocodiles	0 Crocodiles	Vaccination Form 2	V-290415103731-210-51	17-C		Housing category 4			Roaming	New vacc		Owner Present		Male		Adult	Entire	Sick or injured(tvt)	4	3
2015-04-29	2015-04-29	Crocodiles	0 Crocodiles	Vaccination Form 2	V-290415065434-210-3	17-C		Housing category 4			Roaming	New vacc		Owner Present		Male		Puppy	Entire	Healthy	3	1
2015-04-29	2015-04-29	Crocodiles	0 Crocodiles	Vaccination Form 2	V-290415072832-210-5	17-C		Housing category 4			Roaming	New vacc		Owner Present		Female	pregnant	Adult	Entire	Healthy	3	1
2015-04-29	2015-04-29	Crocodiles	0 Crocodiles	Vaccination Form 2	V-290415082906-210-13	17-E		Housing category 2			Roaming	New vacc		Owner Present		Male		Adult	Neutered	Healthy	3	1
2015-04-29	2015-04-29	Crocodiles	0 Crocodiles	Vaccination Form 2	V-290415084907-210-19	17-F		Housing category 2			Roaming	New vacc		Owner Present		Female	none	Adult	Entire	Sick or injured(wound)	2	1
2015-04-29	2015-04-29	Crocodiles	0 Crocodiles	Vaccination Form 2	V-290415090046-210-21	17-F		Housing category 2			Roaming	New vacc		Owner Present		Male		Adult	Entire	Healthy	3	1
2015-04-29	2015-04-29	Crocodiles	0 Crocodiles	Vaccination Form 2	V-290415093745-210-33	17-F		Housing category 2			Roaming	New vacc		Owner Present		Female	none	Adult	Entire	Healthy	3	1
2015-04-29	2015-04-29	Crocodiles	0 Crocodiles	Vaccination Form 2	V-290415095646-210-35	17-F		Housing category 2			Roaming	New vacc		Owner Present		Male		Adult	Entire	Healthy	3	1
2015-04-29	2015-04-29	Crocodiles	0 Crocodiles	Vaccination Form 2	V-290415100631-210-39	17-F		Housing category 2			Roaming	New vacc		Owner Present		Male		Adult	Entire	Sick or injured(wound)	2	2
2015-04-29	2015-04-29	Crocodiles	0 Crocodiles	Vaccination Form 2	V-290415102527-210-40	17-F		Housing category 2			Roaming	New vacc		Owner Present		Male		Puppy	Entire	Healthy	3	1
2015-04-29	2015-04-29	Crocodiles	0 Crocodiles	Vaccination Form 2	V-290415102648-210-42	17-C		Housing category 4			Roaming	New vacc		Owner Present		Female	none	Puppy	Entire	Healthy	3	1
2015-04-29	2015-04-29	Crocodiles	0 Crocodiles	Vaccination Form 2	V-290415083056-210-14	17-F		Housing category 2			Roaming	New vacc		Owner Present		Male		Adult	Entire	Healthy	3	1
2015-04-29	2015-04-29	Crocodiles	0 Crocodiles	Vaccination Form 2	V-290415084135-210-18	17-F		Housing category 2			Roaming	New vacc		Owner Present		Female	pregnant	Adult	Entire	Healthy	3	1
2015-04-29	2015-04-29	Crocodiles	0 Crocodiles	Vaccination Form 2	V-290415090732-210-24	17-F		Housing category 2			Roaming	New vacc		Owner Present		Female	none	Adult	Entire	Healthy	3	1
2015-04-29	2015-04-29	Crocodiles	0 Crocodiles	Vaccination Form 2	V-290415092831-210-28	17-F		Housing category 2			Roaming	New vacc		Owner Present		Female	pregnant	Adult	Entire	Healthy	3	1
2015-04-29	2015-04-29	Crocodiles	0 Crocodiles	Vaccination Form 2	V-290415093120-210-29	17-F		Housing category 2			Roaming	New vacc		Owner Present		Male		Adult	Entire	Healthy	3	1
2015-04-29	2015-04-29	Crocodiles	0 Crocodiles	Vaccination Form 2	V-290415100321-210-38	17-F		Housing category 2			Roaming	New vacc		Owner Present		Female	none	Adult	Entire	Healthy	3	1
2015-04-29	2015-04-29	Crocodiles	0 Crocodiles	Vaccination Form 2	V-290415103156-210-49	17-C		Housing category 4			Roaming	New vacc		Owner Present		Male		Adult	Entire	Sick or injured(wound)	2	1
2015-04-29	2015-04-29	Crocodiles	0 Crocodiles	Vaccination Form 2	V-290415100025-210-36	17-F		Housing category 2			Roaming	New vacc		Owner Present		Male		Adult	Entire	Healthy	3	1
2015-04-29	2015-04-29	Crocodiles	0 Crocodiles	Vaccination Form 2	V-290415102610-210-41	17-C		Housing category 4			Roaming	New vacc		Owner Present		Male		Puppy	Entire	Healthy	3	1
2015-04-29	2015-04-29	Crocodiles	0 Crocodiles	Vaccination Form 2	V-290415102714-210-43	17-C		Housing category 4			Roaming	New vacc		Owner Present		Male		Puppy	Entire	Healthy	3	1
2015-04-29	2015-04-29	Crocodiles	0 Crocodiles	Vaccination Form 2	V-290415102906-210-47	17-C		Housing category 4			Roaming	New vacc		Owner Present		Female	none	Adult	Entire	Healthy	3	1
2015-04-29	2015-04-29	Crocodiles	0 Crocodiles	Vaccination Form 2	V-290415103132-210-48	17-C		Housing category 4			Roaming	New vacc		Owner Present		Male		Puppy	Entire	Healthy	3	1
2015-04-29	2015-04-29	Crocodiles	0 Crocodiles	Vaccination Form 2	V-290415103330-210-50	17-C		Housing category 4			Roaming	New vacc		Owner Present		Male		Adult	Neutered	Healthy	3	1
2015-04-29	2015-05-10	Crocodiles	0 Crocodiles	Vaccination Form 2	V-290415072943-52-4	17-C		Housing category 4			Roaming	New vacc		Owned		Female	not preg/lact	Adult	Entire	Healthy	3	1
2015-04-29	2015-05-10	Crocodiles	0 Crocodiles	Vaccination Form 2	V-290415072912-52-3	17-C		Housing category 4			Roaming	New vacc		Owned		Female	not preg/lact	Adult	Entire	Healthy	3	1
2015-04-29	2015-05-10	Crocodiles	0 Crocodiles	Vaccination Form 2	V-290415075428-52-5	17-C		Housing category 4			Roaming	New vacc		Owned		Female	pregnant	Adult	Entire	Healthy	3	1
2015-04-29	2015-05-10	Crocodiles	0 Crocodiles	Vaccination Form 2	V-290415083744-52-6	17-F		Housing category 2			Roaming	New vacc		Owned		Male		Adult	Entire	Healthy	3	2
2015-04-29	2015-05-10	Crocodiles	0 Crocodiles	Vaccination Form 2	V-290415083818-52-7	17-F		Housing category 2			Roaming	New vacc		Owned		Female	not preg/lact	Adult	Entire	Healthy	2	1
2015-04-29	2015-04-29	Elephants	0 Elephants	Vaccination Form 2	V-290415080158-218-15	17-E		Housing category 2			Roaming	New vacc		Owner Present		Male		Puppy	Entire	Healthy	3	1
2015-04-29	2015-04-29	Elephants	0 Elephants	Vaccination Form 2	V-290415081022-218-17	17-E		Housing category 2			Roaming	New vacc		Owner Present		Female	none	Adult	Entire	Healthy	3	1
2015-04-29	2015-04-29	Elephants	0 Elephants	Vaccination Form 2	V-290415081650-218-18	17-E		Housing category 2			Roaming	New vacc		Owner Present		Female	none	Adult	Entire	Healthy	3	1
2015-04-29	2015-04-29	Elephants	0 Elephants	Vaccination Form 2	V-290415084949-218-29	17-E		Housing category 2			Roaming	New vacc		Owner Present		Male		Adult	Entire	Healthy	3	1
2015-04-29	2015-04-29	Elephants	0 Elephants	Vaccination Form 2	V-290415085326-218-32	17-E		Housing category 2			Roaming	New vacc		Owner Present		Male		Puppy	Entire	Healthy	3	1
2015-04-29	2015-04-29	Elephants	0 Elephants	Vaccination Form 2	V-290415085611-218-33	17-E		Housing category 2			Roaming	New vacc		Owner Present		Female	none	Adult	Entire	Healthy	3	1
2015-04-29	2015-04-29	Elephants	0 Elephants	Vaccination Form 2	V-290415090540-218-37	17-E		Housing category 2			Roaming	New vacc		Owner Present		Male		Adult	Neutered	Healthy	3	2
2015-04-29	2015-04-29	Elephants	0 Elephants	Vaccination Form 2	V-290415063156-218-2	12-C		Industrial/commercial			Roaming	New vacc		Owner Present		Male		Adult	Entire	Healthy	3	2
2015-04-29	2015-04-29	Elephants	0 Elephants	Vaccination Form 2	V-290415071331-218-5	17-F		Housing category 2			Roaming	New vacc		Owner Present		Male		Adult	Entire	Healthy	2	1
2015-04-29	2015-04-29	Elephants	0 Elephants	Vaccination Form 2	V-290415071651-218-6	17-C		Housing category 4			Roaming	New vacc		Owner Present		Male		Adult	Entire	Sick or injured	1	4
2015-04-29	2015-04-29	Elephants	0 Elephants	Vaccination Form 2	V-290415073326-218-9	17-E		Housing category 2			Roaming	New vacc		Owner Present		Male		Adult	Entire	Healthy	3	1
2015-04-29	2015-04-29	Elephants	0 Elephants	Vaccination Form 2	V-290415074054-218-10	17-E		Housing category 2			Roaming	New vacc		Owner Present		Female	none	Adult	Entire	Healthy	2	4
2015-04-29	2015-04-29	Elephants	0 Elephants	Vaccination Form 2	V-290415075118-218-13	17-E		Housing category 2			Roaming	New vacc		Owner Present		Male		Adult	Entire	Healthy	3	1
2015-04-29	2015-04-29	Elephants	0 Elephants	Vaccination Form 2	V-290415080031-218-14	17-E		Housing category 2			Roaming	New vacc		Owner Present		Male		Puppy	Entire	Healthy	3	1
2015-04-29	2015-04-29	Elephants	0 Elephants	Vaccination Form 2	V-290415080646-218-16	17-E		Housing category 2			Roaming	New vacc		Owner Present		Male		Adult	Entire	Healthy	3	2
2015-04-29	2015-04-29	Elephants	0 Elephants	Vaccination Form 2	V-290415082655-218-20	17-E		Housing category 2			Roaming	New vacc		Owner Present		Female	none	Puppy	Entire	Sick or injured	1	4
2015-04-29	2015-04-29	Elephants	0 Elephants	Vaccination Form 2	V-290415083229-218-22	17-E		Housing category 2			Roaming	New vacc		Owner Present		Female	none	Adult	Entire	Healthy	2	1
2015-04-29	2015-04-29	Elephants	0 Elephants	Vaccination Form 2	V-290415083309-218-23	17-E		Housing category 2			Roaming	New vacc		Owner Present		Male		Adult	Entire	Healthy	2	1
2015-04-29	2015-04-29	Elephants	0 Elephants	Vaccination Form 2	V-290415084421-218-27	17-E		Housing category 2			Roaming	New vacc		Owner Present		Male		Adult	Neutered	Healthy	2	1
2015-04-29	2015-04-29	Elephants	0 Elephants	Vaccination Form 2	V-290415085735-218-34	17-E		Housing category 2			Roaming	New vacc		Owner Present		Female	none	Adult	Entire	Healthy	3	2
2015-04-29	2015-04-29	Elephants	0 Elephants	Vaccination Form 2	V-290415090120-218-35	17-E		Housing category 2			Roaming	New vacc		Owner Present		Female	none	Adult	Entire	Healthy	3	1
2015-04-29	2015-04-29	Elephants	0 Elephants	Vaccination Form 2	V-290415091005-218-38	17-E		Housing category 2			Roaming	New vacc		Owner Present		Female	none	Adult	unknown sex	Healthy	3	1
2015-04-29	2015-04-29	Elephants	0 Elephants	Vaccination Form 2	V-290415091730-218-40	17-E		Housing category 2			Roaming	New vacc		Owner Present		Female	lactating	Adult	Entire	Healthy	3	1
2015-04-29	2015-04-29	Elephants	0 Elephants	Vaccination Form 2	V-290415092452-218-41	17-E		Housing category 2			Roaming	New vacc		Owner Present		Male		Adult	Neutered	Healthy	3	1
2015-04-29	2015-04-29	Elephants	0 Elephants	Vaccination Form 2	V-290415093820-218-43	17-E		Housing category 2			Roaming	New vacc		Owner Present		Male		Adult	Neutered	Healthy	3	1
2015-04-29	2015-04-29	Elephants	0 Elephants	Vaccination Form 2	V-290415094447-218-44	17-E		Housing category 2			Roaming	New vacc		Owner Present		Female	none	Adult	Entire	Healthy	3	1
2015-04-29	2015-04-29	Elephants	0 Elephants	Vaccination Form 2	V-290415094704-218-45	17-E		Housing category 2			Roaming	New vacc		Owner Present		Female	none	Adult	Entire	Healthy	3	1
2015-04-29	2015-04-29	Elephants	0 Elephants	Vaccination Form 2	V-290415095044-218-46	17-E		Housing category 2			Roaming	New vacc		Owner Present		Male		Adult	Entire	Healthy	3	1
2015-04-29	2015-04-29	Elephants	0 Elephants	Vaccination Form 2	V-290415095505-218-47	17-E		Housing category 2			Roaming	New vacc		Owner Present		Male		Adult	Neutered	Healthy	3	1
2015-04-29	2015-04-29	Elephants	0 Elephants	Vaccination Form 2	V-290415100613-218-50	17-E		Housing category 2			Roaming	New vacc		Owner Present		Male		Adult	unknown sex	Healthy	3	1
2015-04-29	2015-04-29	Elephants	0 Elephants	Vaccination Form 2	V-290415071108-218-4	17-F		Housing category 2			Roaming	New vacc		Owner Present		Male		Adult	Neutered	Sick or injured(lame)	2	1
2015-04-29	2015-04-29	Elephants	0 Elephants	Vaccination Form 2	V-290415073212-218-8	17-E		Housing category 2			Roaming	New vacc		Owner Present		Male		Adult	Entire	Sick or injured	2	1
2015-04-29	2015-04-29	Elephants	0 Elephants	Vaccination Form 2	V-290415084033-218-25	17-E		Housing category 2			Roaming	New vacc		Owner Present		Male		Adult	Neutered	Sick or injured	2	2
2015-04-29	2015-04-29	Elephants	0 Elephants	Vaccination Form 2	V-290415084140-218-26	17-E		Housing category 2			Roaming	New vacc		Owner Present		Male		Adult	Neutered	Healthy	3	1
2015-04-29	2015-04-29	Elephants	0 Elephants	Vaccination Form 2	V-290415085104-218-30	17-E		Housing category 2			Roaming	New vacc		Owner Present		Female	lactating	Adult	Entire	Healthy	2	1
2015-04-29	2015-04-29	Elephants	0 Elephants	Vaccination Form 2	V-290415085244-218-31	17-E		Housing category 2			Roaming	New vacc		Owner Present		Male		Puppy	Entire	Healthy	3	1
2015-04-29	2015-04-29	Elephants	0 Elephants	Vaccination Form 2	V-290415093124-218-42	17-E		Housing category 2			Roaming	New vacc		Owner Present		Male		Adult	Neutered	Healthy	3	1
2015-04-29	2015-04-29	Elephants	0 Elephants	Vaccination Form 2	V-290415100211-218-48	17-E		Housing category 2			Roaming	New vacc		Owner Present		Female	none	Adult	Entire	Healthy	3	1
2015-04-29	2015-04-29	Elephants	0 Elephants	Vaccination Form 2	V-290415100840-218-51	17-E		Housing category 2			Roaming	New vacc		Owner Present		Male		Adult	Neutered	Healthy	3	1
2015-04-29	2015-04-29	Elephants	0 Elephants	Vaccination Form 2	V-290415101048-218-52	17-E		Housing category 2			Roaming	New vacc		Owner Present		Male		Adult	Neutered	Healthy	3	1
2015-04-29	2015-04-29	Elephants	0 Elephants	Vaccination Form 2	V-290415101822-218-53	17-E		Housing category 2			Roaming	New vacc		Owner Present		Male		Adult	Entire	Healthy	3	1
2015-04-29	2015-04-29	Elephants	0 Elephants	Vaccination Form 2	V-290415091630-218-39	17-E		Housing category 2			Roaming	New vacc		Owner Present		Male		Puppy	Entire	Sick or injured	2	1
2015-04-29	2015-04-29	Elephants	0 Elephants	Vaccination Form 2	V-290415070744-218-3	17-F		Housing category 2			Roaming	New vacc		Owner Present		Male		Adult	Neutered	Sick or injured	2	1
2015-04-29	2015-04-29	Elephants	0 Elephants	Vaccination Form 2	V-290415072950-218-7	17-E		Housing category 2			Roaming	New vacc		Owner Present		Male		Adult	Entire	Healthy	3	1
2015-04-29	2015-04-29	Elephants	0 Elephants	Vaccination Form 2	V-290415074503-218-11	17-E		Housing category 2			Roaming	New vacc		Owner Present		Female	lactating	Adult	Entire	Healthy	3	1
2015-04-29	2015-04-29	Elephants	0 Elephants	Vaccination Form 2	V-290415074902-218-12	17-E		Housing category 2			Roaming	New vacc		Owner Present		Female	none	Adult	Entire	Sick or injured	2	2
2015-04-29	2015-04-29	Elephants	0 Elephants	Vaccination Form 2	V-290415082441-218-19	17-E		Housing category 2			Roaming	New vacc		Owner Present		Male		Adult	Neutered	Healthy	3	1
2015-04-29	2015-04-29	Elephants	0 Elephants	Vaccination Form 2	V-290415082926-218-21	17-E		Housing category 2			Roaming	New vacc		Owner Present		Female	none	Adult	Entire	Healthy	2	1
2015-04-29	2015-04-29	Elephants	0 Elephants	Vaccination Form 2	V-290415083546-218-24	17-E		Housing category 2			Roaming	New vacc		Owner Present		Male		Adult	Neutered	Healthy	3	1
2015-04-29	2015-04-29	Elephants	0 Elephants	Vaccination Form 2	V-290415084651-218-28	17-E		Housing category 2			Roaming	New vacc		Owner Present		Male		Adult	Entire	Healthy	4	1
2015-04-29	2015-04-29	Elephants	0 Elephants	Vaccination Form 2	V-290415090447-218-36	17-E		Housing category 2			Roaming	New vacc		Owner Present		Male		Adult	Neutered	Healthy	4	1
2015-04-29	2015-04-29	Elephants	0 Elephants	Vaccination Form 2	V-290415100302-218-49	17-E		Housing category 2			Roaming	New vacc		Owner Present		Female	none	Adult	Entire	Healthy	3	1
2015-04-29	2015-04-29	Giraffes	0 Giraffes	Vaccination Form 2	V-290415142311-219-16	17-E		Housing category 2			Roaming	New vacc		Owner Present		Male		Adult	Neutered	Healthy	3	1
2015-04-29	2015-04-29	Giraffes	0 Giraffes	Vaccination Form 2	V-290415150147-219-27	17-E		Housing category 2			Roaming	New vacc		Owner Present		Male		Puppy	Entire	Healthy	3	1
2015-04-29	2015-04-29	Giraffes	0 Giraffes	Vaccination Form 2	V-290415150552-219-28	17-E		Housing category 2			Roaming	New vacc		Owner Present		Male		Puppy	Entire	Healthy	3	1
2015-04-29	2015-04-29	Giraffes	0 Giraffes	Vaccination Form 2	V-290415151053-219-31	17-E		Housing category 2			Roaming	New vacc		Owner Present		Female	none	Adult	Entire	Healthy	3	1
2015-04-29	2015-04-29	Giraffes	0 Giraffes	Vaccination Form 2	V-290415133158-219-3	17-E		Housing category 2			Roaming	New vacc		Owner Present		Female	none	Adult	Entire	Healthy	3	1
2015-04-29	2015-04-29	Giraffes	0 Giraffes	Vaccination Form 2	V-290415133414-219-4	17-E		Housing category 2			Roaming	New vacc		Owner Present		Female	none	Adult	Entire	Healthy	3	1
2015-04-29	2015-04-29	Giraffes	0 Giraffes	Vaccination Form 2	V-290415142814-219-17	17-E		Housing category 2			Roaming	New vacc		Owner Present		Male		Adult	Entire	Healthy	3	1
2015-04-29	2015-04-29	Giraffes	0 Giraffes	Vaccination Form 2	V-290415143721-219-19	17-E		Housing category 2			Roaming	New vacc		Owner Present		Female	none	Adult	Entire	Healthy	3	1
2015-04-29	2015-04-29	Giraffes	0 Giraffes	Vaccination Form 2	V-290415143920-219-22	17-E		Housing category 2			Roaming	New vacc		Owner Present		Female	none	Puppy	Entire	Healthy	3	1
2015-04-29	2015-04-29	Giraffes	0 Giraffes	Vaccination Form 2	V-290415143952-219-23	17-E		Housing category 2			Roaming	New vacc		Owner Present		Female	none	Puppy	Entire	Healthy	3	1
2015-04-29	2015-04-29	Giraffes	0 Giraffes	Vaccination Form 2	V-290415144225-219-24	17-E		Housing category 2			Roaming	New vacc		Owner Present		Male		Adult	Entire	Healthy	3	1
2015-04-29	2015-04-29	Giraffes	0 Giraffes	Vaccination Form 2	V-290415145056-219-25	17-E		Housing category 2			Roaming	New vacc		Owner Present		Male		Adult	Entire	Healthy	3	1
2015-04-29	2015-04-29	Giraffes	0 Giraffes	Vaccination Form 2	V-290415150655-219-29	17-E		Housing category 2			Roaming	New vacc		Owner Present		Male		Puppy	Entire	Healthy	3	1
2015-04-29	2015-04-29	Giraffes	0 Giraffes	Vaccination Form 2	V-290415134257-219-5	17-E		Housing category 2			Roaming	New vacc		Free Roaming		Male		Puppy	Entire	Healthy	3	1
2015-04-29	2015-04-29	Giraffes	0 Giraffes	Vaccination Form 2	V-290415135113-219-7	17-E		Housing category 2			Roaming	New vacc		Owner Present		Male		Adult	Entire	Healthy	3	1
2015-04-29	2015-04-29	Giraffes	0 Giraffes	Vaccination Form 2	V-290415140125-219-10	17-E		Housing category 2			Roaming	New vacc		Owner Present		Male		Puppy	Entire	Healthy	3	1
2015-04-29	2015-04-29	Giraffes	0 Giraffes	Vaccination Form 2	V-290415141706-219-14	17-E		Housing category 2			Roaming	New vacc		Owner Present		Female	none	Puppy	Entire	Healthy	3	1
2015-04-29	2015-04-29	Giraffes	0 Giraffes	Vaccination Form 2	V-290415141953-219-15	17-E		Housing category 2			Roaming	New vacc		Owner Present		Male		Adult	Entire	Healthy	3	3
2015-04-29	2015-04-29	Giraffes	0 Giraffes	Vaccination Form 2	V-290415143853-219-21	17-E		Housing category 2			Roaming	New vacc		Owner Present		Male		Puppy	Entire	Healthy	3	1
2015-04-29	2015-04-29	Giraffes	0 Giraffes	Vaccination Form 2	V-290415145222-219-26	17-E		Housing category 2			Roaming	New vacc		Owner Present		Female	none	Adult	Entire	Healthy	3	1
2015-04-29	2015-04-29	Giraffes	0 Giraffes	Vaccination Form 2	V-290415150756-219-30	17-E		Housing category 2			Roaming	New vacc		Owner Present		Male		Adult	Entire	Healthy	3	1
2015-04-29	2015-04-29	Giraffes	0 Giraffes	Vaccination Form 2	V-290415134710-219-6	17-E		Housing category 2			Roaming	New vacc		Owner Present		Male		Puppy	Entire	Healthy	3	1
2015-04-29	2015-04-29	Giraffes	0 Giraffes	Vaccination Form 2	V-290415135358-219-8	17-E		Housing category 2			Roaming	New vacc		Owner Present		Male		Adult	Entire	Healthy	2	3
2015-04-29	2015-04-29	Giraffes	0 Giraffes	Vaccination Form 2	V-290415135954-219-9	17-E		Housing category 2			Roaming	New vacc		Free Roaming		Male		Adult	Entire	Healthy	3	1
2015-04-29	2015-04-29	Giraffes	0 Giraffes	Vaccination Form 2	V-290415141346-219-11	17-E		Housing category 2			Roaming	New vacc		Owner Present		Female	lactating	Adult	Entire	Healthy	3	1
2015-04-29	2015-04-29	Giraffes	0 Giraffes	Vaccination Form 2	V-290415141543-219-12	17-E		Housing category 2			Roaming	New vacc		Owner Present		Male		Puppy	Entire	Healthy	3	1
2015-04-29	2015-04-29	Giraffes	0 Giraffes	Vaccination Form 2	V-290415141628-219-13	17-E		Housing category 2			Roaming	New vacc		Owner Present		Male		Adult	Entire	Healthy	3	1
2015-04-29	2015-04-29	Giraffes	0 Giraffes	Vaccination Form 2	V-290415143650-219-18	17-E		Housing category 2			Roaming	New vacc		Owner Present		Female	lactating	Adult	Entire	Healthy	3	1
2015-04-29	2015-04-29	Giraffes	0 Giraffes	Vaccination Form 2	V-290415143800-219-20	17-E		Housing category 2			Roaming	New vacc		Owner Present		Male		Puppy	Entire	Healthy	3	1
2015-04-29	2015-04-29	Giraffes	0 Giraffes	Vaccination Form 2	V-290415152330-219-32	17-E		Housing category 2			Roaming	New vacc		Owner Present		Female	none	Adult	Entire	Healthy	3	1
2015-04-29	2015-04-29	Kingfishers	0 Kingfishers	Vaccination Form 2	V-290415071352-213-3	17-E		Housing category 2			Roaming	New vacc		Owner Present		Male		Adult	Entire	Healthy	3	1
2015-04-29	2015-04-29	Kingfishers	0 Kingfishers	Vaccination Form 2	V-290415080321-213-12	17-E		Housing category 2			Roaming	New vacc		Owner Present		Female	pregnant	Adult	Entire	Healthy	3	1
2015-04-29	2015-04-29	Kingfishers	0 Kingfishers	Vaccination Form 2	V-290415081834-213-15	17-F		Housing category 2			Roaming	New vacc		Owner Present		Female	none	Puppy	Entire	Healthy	3	1
2015-04-29	2015-04-29	Kingfishers	0 Kingfishers	Vaccination Form 2	V-290415082207-213-17	17-F		Housing category 2			Roaming	New vacc		Owner Present		Female	none	Adult	Entire	Healthy	3	1
2015-04-29	2015-04-29	Kingfishers	0 Kingfishers	Vaccination Form 2	V-290415082839-213-19	17-F		Housing category 2			Roaming	New vacc		Owner Present		Male		Adult	Entire	Healthy	2	1
2015-04-29	2015-04-29	Kingfishers	0 Kingfishers	Vaccination Form 2	V-290415084800-213-21	17-F		Housing category 2			Roaming	New vacc		Owner Present		Male		Adult	Entire	Healthy	3	1
2015-04-29	2015-04-29	Kingfishers	0 Kingfishers	Vaccination Form 2	V-290415073356-213-5	17-F		Housing category 2			Roaming	New vacc		Owner Present		Female	none	Puppy	Entire	Healthy	3	1
2015-04-29	2015-04-29	Kingfishers	0 Kingfishers	Vaccination Form 2	V-290415073939-213-7	17-F		Housing category 2			Roaming	New vacc		Owner Present		Female	none	Adult	Entire	Healthy	2	1
2015-04-29	2015-04-29	Kingfishers	0 Kingfishers	Vaccination Form 2	V-290415075034-213-8	17-E		Housing category 2			Roaming	New vacc		Owner Present		Male		Adult	Entire	Sick or injured(lame)	2	2
2015-04-29	2015-04-29	Kingfishers	0 Kingfishers	Vaccination Form 2	V-290415080826-213-13	17-E		Housing category 2			Roaming	New vacc		Owner Present		Male		Adult	Entire	Healthy	2	2
2015-04-29	2015-04-29	Kingfishers	0 Kingfishers	Vaccination Form 2	V-290415082252-213-18	17-F		Housing category 2			Roaming	New vacc		Owner Present		Female	none	Adult	Entire	Healthy	3	1
2015-04-29	2015-04-29	Kingfishers	0 Kingfishers	Vaccination Form 2	V-290415083329-213-20	17-F		Housing category 2			Roaming	New vacc		Owner Present		Female	none	Adult	Entire	Healthy	3	1
2015-04-29	2015-04-29	Kingfishers	0 Kingfishers	Vaccination Form 2	V-290415090325-213-24	17-E		Housing category 2			Roaming	New vacc		Owner Present		Female	none	Adult	Entire	Healthy	3	1
2015-04-29	2015-04-29	Kingfishers	0 Kingfishers	Vaccination Form 2	V-290415090511-213-27	17-E		Housing category 2			Roaming	New vacc		Owner Present		Female	none	Adult	Entire	Healthy	3	1
2015-04-29	2015-04-29	Kingfishers	0 Kingfishers	Vaccination Form 2	V-290415091258-213-33	17-E		Housing category 2			Roaming	New vacc		Owner Present		Female	none	Puppy	Entire	Healthy	3	1
2015-04-29	2015-04-29	Kingfishers	0 Kingfishers	Vaccination Form 2	V-290415091454-213-36	17-E		Housing category 2			Roaming	New vacc		Owner Present		Female	none	Adult	Entire	Healthy	3	1
2015-04-29	2015-04-29	Kingfishers	0 Kingfishers	Vaccination Form 2	V-290415092759-213-42	17-E		Housing category 2			Roaming	New vacc		Owner Present		Male		Adult	Entire	Sick or injured(lame)	2	2
2015-04-29	2015-04-29	Kingfishers	0 Kingfishers	Vaccination Form 2	V-290415095801-213-50	17-E		Housing category 2			Roaming	New vacc		Owner Present		Female	none	Puppy	Entire	Healthy	3	1
2015-04-29	2015-04-29	Kingfishers	0 Kingfishers	Vaccination Form 2	V-290415100030-213-51	17-E		Housing category 2			Roaming	New vacc		Owner Present		Male		Adult	Entire	Healthy	3	1
2015-04-29	2015-04-29	Kingfishers	0 Kingfishers	Vaccination Form 2	V-290415062455-213-1	12-C		Industrial/commercial			Roaming	New vacc		Owner Present		Female	lactating	Adult	Entire	Healthy	3	1
2015-04-29	2015-04-29	Kingfishers	0 Kingfishers	Vaccination Form 2	V-290415062612-213-2	12-C		Industrial/commercial			Roaming	New vacc		Owner Present		Male		Adult	Neutered	Sick or injured(lame)	4	1
2015-04-29	2015-04-29	Kingfishers	0 Kingfishers	Vaccination Form 2	V-290415075336-213-9	17-E		Housing category 2			Roaming	New vacc		Owner Present		Female	pregnant	Adult	Entire	Healthy	3	1
2015-04-29	2015-04-29	Kingfishers	0 Kingfishers	Vaccination Form 2	V-290415075812-213-10	17-E		Housing category 2			Roaming	New vacc		Owner Present		Male		Adult	Entire	Sick or injured(wound)	1	2
2015-04-29	2015-04-29	Kingfishers	0 Kingfishers	Vaccination Form 2	V-290415080232-213-11	17-E		Housing category 2			Roaming	New vacc		Owner Present		Male		Adult	Entire	Healthy	3	1
2015-04-29	2015-04-29	Kingfishers	0 Kingfishers	Vaccination Form 2	V-290415081236-213-14	17-E		Housing category 2			Roaming	New vacc		Owner Present		Female	none	Adult	Entire	Healthy	3	1
2015-04-29	2015-04-29	Kingfishers	0 Kingfishers	Vaccination Form 2	V-290415090825-213-28	17-E		Housing category 2			Roaming	New vacc		Owner Present		Male		Adult	Entire	Healthy	3	1
2015-04-29	2015-04-29	Kingfishers	0 Kingfishers	Vaccination Form 2	V-290415073703-213-6	17-F		Housing category 2			Roaming	New vacc		Owner Present		Male		Adult	Entire	Healthy	2	2
2015-04-29	2015-04-29	Kingfishers	0 Kingfishers	Vaccination Form 2	V-290415082122-213-16	17-F		Housing category 2			Roaming	New vacc		Owner Present		Female	none	Adult	Entire	Healthy	3	1
2015-04-29	2015-04-29	Kingfishers	0 Kingfishers	Vaccination Form 2	V-290415100129-213-52	17-E		Housing category 2			Roaming	New vacc		Owner Present		Female	none	Adult	Entire	Healthy	3	1
2015-04-29	2015-04-29	Kingfishers	0 Kingfishers	Vaccination Form 2	V-290415100359-213-53	17-E		Housing category 2			Roaming	New vacc		Owner Present		Male		Adult	Entire	Healthy	3	1
2015-04-29	2015-04-29	Kingfishers	0 Kingfishers	Vaccination Form 2	V-290415084916-213-22	17-F		Housing category 2			Roaming	New vacc		Owner Present		Male		Adult	Entire	Healthy	3	1
2015-04-29	2015-04-29	Kingfishers	0 Kingfishers	Vaccination Form 2	V-290415090401-213-25	17-E		Housing category 2			Roaming	New vacc		Owner Present		Male		Adult	Entire	Healthy	3	1
2015-04-29	2015-04-29	Kingfishers	0 Kingfishers	Vaccination Form 2	V-290415090425-213-26	17-E		Housing category 2			Roaming	New vacc		Owner Present		Female	none	Adult	Entire	Healthy	3	2
2015-04-29	2015-04-29	Kingfishers	0 Kingfishers	Vaccination Form 2	V-290415091326-213-34	17-E		Housing category 2			Roaming	New vacc		Owner Present		Male		Puppy	Entire	Healthy	3	1
2015-04-29	2015-04-29	Kingfishers	0 Kingfishers	Vaccination Form 2	V-290415091524-213-37	17-E		Housing category 2			Roaming	New vacc		Owner Present		Male		Adult	Entire	Healthy	3	1
2015-04-29	2015-04-29	Kingfishers	0 Kingfishers	Vaccination Form 2	V-290415091600-213-38	17-E		Housing category 2			Roaming	New vacc		Owner Present		Male		Adult	Entire	Healthy	3	1
2015-04-29	2015-04-29	Kingfishers	0 Kingfishers	Vaccination Form 2	V-290415091926-213-40	17-E		Housing category 2			Roaming	New vacc		Owner Present		Male		Adult	Entire	Healthy	3	1
2015-04-29	2015-04-29	Kingfishers	0 Kingfishers	Vaccination Form 2	V-290415092024-213-41	17-E		Housing category 2			Roaming	New vacc		Owner Present		Male		Adult	Entire	Healthy	3	1
2015-04-29	2015-04-29	Kingfishers	0 Kingfishers	Vaccination Form 2	V-290415092958-213-44	17-E		Housing category 2			Roaming	New vacc		Owner Present		Male		Adult	Neutered	Healthy	3	1
2015-04-29	2015-04-29	Kingfishers	0 Kingfishers	Vaccination Form 2	V-290415093025-213-45	17-E		Housing category 2			Roaming	New vacc		Owner Present		Male		Adult	Neutered	Healthy	3	1
2015-04-29	2015-04-29	Kingfishers	0 Kingfishers	Vaccination Form 2	V-290415093356-213-49	17-E		Housing category 2			Roaming	New vacc		Owner Present		Male		Adult	Neutered	Healthy	3	1
2015-04-29	2015-04-29	Kingfishers	0 Kingfishers	Vaccination Form 2	V-290415101011-213-55	17-E		Housing category 2			Roaming	New vacc		Owner Present		Male		Adult	Entire	Healthy	3	1
2015-04-29	2015-04-29	Kingfishers	0 Kingfishers	Vaccination Form 2	V-290415085555-213-23	17-E		Housing category 2			Roaming	New vacc		Owner Present		Female	none	Adult	Entire	Healthy	3	1
2015-04-29	2015-04-29	Kingfishers	0 Kingfishers	Vaccination Form 2	V-290415091131-213-31	17-E		Housing category 2			Roaming	New vacc		Owner Present		Female	none	Adult	Entire	Healthy	3	2
2015-04-29	2015-04-29	Kingfishers	0 Kingfishers	Vaccination Form 2	V-290415091349-213-35	17-E		Housing category 2			Roaming	New vacc		Owner Present		Female	none	Adult	Entire	Healthy	3	1
2015-04-29	2015-04-29	Kingfishers	0 Kingfishers	Vaccination Form 2	V-290415092931-213-43	17-E		Housing category 2			Roaming	New vacc		Owner Present		Male		Adult	Entire	Healthy	3	1
2015-04-29	2015-04-29	Kingfishers	0 Kingfishers	Vaccination Form 2	V-290415093323-213-48	17-E		Housing category 2			Roaming	New vacc		Owner Present		Female	none	Adult	Neutered	Healthy	3	1
2015-04-29	2015-04-29	Kingfishers	0 Kingfishers	Vaccination Form 2	V-290415091016-213-29	17-E		Housing category 2			Roaming	New vacc		Owner Present		Female	none	Adult	Entire	Healthy	3	1
2015-04-29	2015-04-29	Kingfishers	0 Kingfishers	Vaccination Form 2	V-290415091047-213-30	17-E		Housing category 2			Roaming	New vacc		Owner Present		Male		Puppy	Entire	Healthy	3	1
2015-04-29	2015-04-29	Kingfishers	0 Kingfishers	Vaccination Form 2	V-290415091221-213-32	17-E		Housing category 2			Roaming	New vacc		Owner Present		Male		Puppy	Entire	Healthy	3	1
2015-04-29	2015-04-29	Kingfishers	0 Kingfishers	Vaccination Form 2	V-290415091633-213-39	17-E		Housing category 2			Roaming	New vacc		Owner Present		Female	none	Adult	Entire	Healthy	3	1
2015-04-29	2015-04-29	Kingfishers	0 Kingfishers	Vaccination Form 2	V-290415093106-213-46	17-E		Housing category 2			Roaming	New vacc		Owner Present		Male		Adult	Entire	Healthy	3	1
2015-04-29	2015-04-29	Kingfishers	0 Kingfishers	Vaccination Form 2	V-290415093158-213-47	17-E		Housing category 2			Roaming	New vacc		Owner Present		Male		Adult	Entire	Healthy	3	1
2015-04-29	2015-04-29	Kingfishers	0 Kingfishers	Vaccination Form 2	V-290415100718-213-54	17-E		Housing category 2			Roaming	New vacc		Owner Present		Female	none	Adult	Entire	Healthy	3	1
2015-04-29	2015-04-29	Kudus	0 Kudus	Vaccination Form 2	V-290415131957-216-3	17-C		Housing category 4			Roaming	New vacc		Owner Present		Female	none	Adult	unknown sex	Sick or injured	2	2
2015-04-29	2015-04-29	Kudus	0 Kudus	Vaccination Form 2	V-290415134318-216-9	17-C		Housing category 4			Roaming	New vacc		Owner Present		Male		Adult	Entire	Healthy	3	2
2015-04-29	2015-04-29	Kudus	0 Kudus	Vaccination Form 2	V-290415134352-216-10	17-C		Housing category 4			Roaming	New vacc		Owner Present		Male		Adult	Entire	Healthy	3	1
2015-04-29	2015-04-29	Kudus	0 Kudus	Vaccination Form 2	V-290415142006-216-17	17-E		Housing category 2			Roaming	New vacc		Owner Present		Female	lactating	Adult	Entire	Healthy	2	2
2015-04-29	2015-04-29	Kudus	0 Kudus	Vaccination Form 2	V-290415142357-216-20	17-E		Housing category 2			Roaming	New vacc		Owner Present		Male		Puppy	Entire	Healthy	3	1
2015-04-29	2015-04-29	Kudus	0 Kudus	Vaccination Form 2	V-290415142522-216-21	17-E		Housing category 2			Roaming	New vacc		Owner Present		Female	none	Adult	Entire	Healthy	3	1
2015-04-29	2015-04-29	Kudus	0 Kudus	Vaccination Form 2	V-290415142809-216-22	17-E		Housing category 2			Roaming	New vacc		Owner Present		Male		Puppy	Entire	Healthy	3	1
2015-04-29	2015-04-29	Kudus	0 Kudus	Vaccination Form 2	V-290415151921-216-36	17-D		Housing category 2			Roaming	New vacc		Owner Present		Male		Adult	Entire	Healthy	2	2
2015-04-29	2015-04-29	Kudus	0 Kudus	Vaccination Form 2	V-290415152446-216-37	17-D		Housing category 2			Roaming	New vacc		Owner Present		Female	none	Adult	Entire	Healthy	2	1
2015-04-29	2015-04-29	Kudus	0 Kudus	Vaccination Form 2	V-290415152706-216-38	17-D		Housing category 2			Roaming	New vacc		Owner Present		Female	none	Puppy	Entire	Healthy	1	4
2015-04-29	2015-04-29	Kudus	0 Kudus	Vaccination Form 2	V-290415154107-216-42	17-E		Housing category 2			Roaming	New vacc		Owner Present		Male		Adult	Entire	Healthy	3	1
2015-04-29	2015-04-29	Kudus	0 Kudus	Vaccination Form 2	V-290415160132-216-51	17-E		Housing category 2			Roaming	New vacc		Owner Present		Male		Adult	Neutered	Healthy	3	1
2015-04-29	2015-04-29	Kudus	0 Kudus	Vaccination Form 2	V-290415160557-216-54	17-E		Housing category 2			Roaming	New vacc		Owner Present		Female	none	Adult	Entire	Healthy	2	1
2015-04-29	2015-04-29	Kudus	0 Kudus	Vaccination Form 2	V-290415133941-216-6	17-C		Housing category 4			Roaming	New vacc		Owner Present		Female	lactating	Adult	Entire	Healthy	3	1
2015-04-29	2015-04-29	Kudus	0 Kudus	Vaccination Form 2	V-290415134115-216-7	17-C		Housing category 4			Roaming	New vacc		Owner Present		Male		Adult	Entire	Healthy	2	2
2015-04-29	2015-04-29	Kudus	0 Kudus	Vaccination Form 2	V-290415134232-216-8	17-C		Housing category 4			Roaming	New vacc		Owner Present		Female	none	Adult	Entire	Healthy	3	2
2015-04-29	2015-04-29	Kudus	0 Kudus	Vaccination Form 2	V-290415141839-216-16	17-E		Housing category 2			Roaming	New vacc		Owner Present		Male		Adult	Neutered	Healthy	3	2
2015-04-29	2015-04-29	Kudus	0 Kudus	Vaccination Form 2	V-290415142107-216-18	17-E		Housing category 2			Roaming	New vacc		Owner Present		Male		Puppy	Entire	Sick or injured	2	2
2015-04-29	2015-04-29	Kudus	0 Kudus	Vaccination Form 2	V-290415142157-216-19	17-E		Housing category 2			Roaming	New vacc		Owner Present		Male		Puppy	Entire	Sick or injured(wound)	2	2
2015-04-29	2015-04-29	Kudus	0 Kudus	Vaccination Form 2	V-290415150732-216-33	17-D		Housing category 2			Roaming	New vacc		Owner Present		Female	none	Adult	Entire	Healthy	3	1
2015-04-29	2015-04-29	Kudus	0 Kudus	Vaccination Form 2	V-290415135227-216-11	17-C		Housing category 4			Roaming	New vacc		Owner Present		Female	none	Adult	Entire	Sick or injured(tvt),Sick or injured(wound)	1	4
2015-04-29	2015-04-29	Kudus	0 Kudus	Vaccination Form 2	V-290415135904-216-13	17-E		Housing category 2			Roaming	New vacc		Owner Present		Female	lactating	Adult	Entire	Healthy	3	2
2015-04-29	2015-04-29	Kudus	0 Kudus	Vaccination Form 2	V-290415140211-216-14	17-E		Housing category 2			Roaming	New vacc		Owner Present		Male		Adult	Neutered	Healthy	3	1
2015-04-29	2015-04-29	Kudus	0 Kudus	Vaccination Form 2	V-290415141734-216-15	17-E		Housing category 2			Roaming	New vacc		Owner Present		Male		Adult	Neutered	Healthy	3	1
2015-04-29	2015-04-29	Kudus	0 Kudus	Vaccination Form 2	V-290415143337-216-23	17-E		Housing category 2			Roaming	New vacc		Owner Present		Male		Adult	Entire	Healthy	2	3
2015-04-29	2015-04-29	Kudus	0 Kudus	Vaccination Form 2	V-290415144911-216-26	17-D		Housing category 2			Roaming	New vacc		Owner Present		Female	none	Adult	Entire	Healthy	3	1
2015-04-29	2015-04-29	Kudus	0 Kudus	Vaccination Form 2	V-290415145358-216-27	17-D		Housing category 2			Roaming	New vacc		Owner Present		Male		Adult	Entire	Healthy	3	1
2015-04-29	2015-04-29	Kudus	0 Kudus	Vaccination Form 2	V-290415145430-216-28	17-E		Housing category 2			Roaming	New vacc		Owner Present		Male		Adult	Entire	Healthy	3	1
2015-04-29	2015-04-29	Kudus	0 Kudus	Vaccination Form 2	V-290415145729-216-30	17-E		Housing category 2			Roaming	New vacc		Owner Present		Male		Adult	Neutered	Healthy	3	1
2015-04-29	2015-04-29	Kudus	0 Kudus	Vaccination Form 2	V-290415151213-216-34	17-D		Housing category 2			Roaming	New vacc		Owner Present		Male		Adult	Entire	Sick or injured	2	1
2015-04-29	2015-04-29	Kudus	0 Kudus	Vaccination Form 2	V-290415153351-216-40	17-E		Housing category 2			Roaming	New vacc		Owner Present		Female	none	Adult	Entire	Sick or injured	2	4
2015-04-29	2015-04-29	Kudus	0 Kudus	Vaccination Form 2	V-290415153803-216-41	17-E		Housing category 2			Roaming	New vacc		Owner Present		Male		Adult	Entire	Healthy	3	1
2015-04-29	2015-04-29	Kudus	0 Kudus	Vaccination Form 2	V-290415155341-216-45	17-D		Housing category 2			Roaming	New vacc		Owner Present		Female	none	Adult	Entire	Healthy	3	1
2015-04-29	2015-04-29	Kudus	0 Kudus	Vaccination Form 2	V-290415155611-216-46	17-D		Housing category 2			Roaming	New vacc		Owner Present		Male		Puppy	Entire	Healthy	3	1
2015-04-29	2015-04-29	Kudus	0 Kudus	Vaccination Form 2	V-290415151357-216-35	17-D		Housing category 2			Roaming	New vacc		Owner Present		Female	none	Adult	Entire	Healthy	3	1
2015-04-29	2015-04-29	Kudus	0 Kudus	Vaccination Form 2	V-290415152749-216-39	17-D		Housing category 2			Roaming	New vacc		Owner Present		Male		Adult	Entire	Healthy	2	2
2015-04-29	2015-04-29	Kudus	0 Kudus	Vaccination Form 2	V-290415154338-216-43	17-D		Housing category 2			Roaming	New vacc		Owner Present		Male		Adult	Neutered	Healthy	3	1
2015-04-29	2015-04-29	Kudus	0 Kudus	Vaccination Form 2	V-290415154730-216-44	17-E		Housing category 2			Roaming	New vacc		Owner Present		Male		Adult	Entire	Healthy	3	1
2015-04-29	2015-04-29	Kudus	0 Kudus	Vaccination Form 2	V-290415155830-216-47	17-E		Housing category 2			Roaming	New vacc		Owner Present		Female	none	Adult	Entire	Healthy	3	1
2015-04-29	2015-04-29	Kudus	0 Kudus	Vaccination Form 2	V-290415162007-216-55	17-E		Housing category 2			Roaming	New vacc		Owner Present		Male		Puppy	Entire	Healthy	3	1
2015-04-29	2015-04-29	Kudus	0 Kudus	Vaccination Form 2	V-290415131340-216-1	17-C		Housing category 4			Roaming	New vacc		Owner Present		Male		Adult	unknown sex	Healthy	3	3
2015-04-29	2015-04-29	Kudus	0 Kudus	Vaccination Form 2	V-290415131739-216-2	17-C		Housing category 4			Roaming	New vacc		Owner Present		Male		Adult	unknown sex	Healthy	3	1
2015-04-29	2015-04-29	Kudus	0 Kudus	Vaccination Form 2	V-290415132133-216-4	17-C		Housing category 4			Roaming	New vacc		Owner Present		Male		Adult	Entire	Healthy	3	1
2015-04-29	2015-04-29	Kudus	0 Kudus	Vaccination Form 2	V-290415132614-216-5	17-C		Housing category 4			Roaming	New vacc		Owner Present		Male		Adult	Entire	Healthy	3	2
2015-04-29	2015-04-29	Kudus	0 Kudus	Vaccination Form 2	V-290415135445-216-12	17-E		Housing category 2			Roaming	New vacc		Owner Present		Male		Adult	Entire	Healthy	3	1
2015-04-29	2015-04-29	Kudus	0 Kudus	Vaccination Form 2	V-290415143430-216-24	17-E		Housing category 2			Roaming	New vacc		Owner Present		Female	none	Puppy	Entire	Healthy	2	1
2015-04-29	2015-04-29	Kudus	0 Kudus	Vaccination Form 2	V-290415144754-216-25	17-E		Housing category 2			Roaming	New vacc		Owner Present		Female	none	Adult	Entire	Healthy	3	1
2015-04-29	2015-04-29	Kudus	0 Kudus	Vaccination Form 2	V-290415145631-216-29	17-E		Housing category 2			Roaming	New vacc		Owner Present		Female	none	Adult	Entire	Healthy	3	1
2015-04-29	2015-04-29	Kudus	0 Kudus	Vaccination Form 2	V-290415150426-216-31	17-E		Housing category 2			Roaming	New vacc		Owner Present		Male		Adult	Neutered	Healthy	4	1
2015-04-29	2015-04-29	Kudus	0 Kudus	Vaccination Form 2	V-290415150629-216-32	17-D		Housing category 2			Roaming	New vacc		Owner Present		Female	none	Adult	Entire	Healthy	3	1
2015-04-29	2015-04-29	Kudus	0 Kudus	Vaccination Form 2	V-290415155922-216-48	17-E		Housing category 2			Roaming	New vacc		Owner Present		Male		Puppy	Entire	Healthy	3	1
2015-04-29	2015-04-29	Kudus	0 Kudus	Vaccination Form 2	V-290415155951-216-49	17-E		Housing category 2			Roaming	New vacc		Owner Present		Female	lactating	Adult	Entire	Healthy	2	1
2015-04-29	2015-04-29	Kudus	0 Kudus	Vaccination Form 2	V-290415160023-216-50	17-E		Housing category 2			Roaming	New vacc		Owner Present		Female	none	Adult	Entire	Healthy	2	1
2015-04-29	2015-04-29	Kudus	0 Kudus	Vaccination Form 2	V-290415160158-216-52	17-E		Housing category 2			Roaming	New vacc		Owner Present		Male		Adult	Entire	Healthy	3	1
2015-04-29	2015-04-29	Kudus	0 Kudus	Vaccination Form 2	V-290415160433-216-53	17-E		Housing category 2			Roaming	New vacc		Owner Present		Male		Adult	Entire	Healthy	3	1
2015-04-29	2015-04-29	Leopards	0 Leopards	Vaccination Form 2	V-290415071229-205-6	17-C		Housing category 4			Roaming	New vacc		Owner Present		Male		Adult	Neutered	Healthy	3	1
2015-04-29	2015-04-29	Leopards	0 Leopards	Vaccination Form 2	V-290415072234-205-10	17-C		Housing category 4			Roaming	New vacc		Owner Present		Male		Adult	Entire	Healthy	3	1
2015-04-29	2015-04-29	Leopards	0 Leopards	Vaccination Form 2	V-290415074251-205-17	17-C		Housing category 4			Roaming	New vacc		Owner Present		Male		Adult	Neutered	Healthy	2	1
2015-04-29	2015-04-29	Leopards	0 Leopards	Vaccination Form 2	V-290415080149-205-18	17-D		Housing category 2			Roaming	New vacc		Owner Present		Male		Adult	Entire	Healthy	3	1
2015-04-29	2015-04-29	Leopards	0 Leopards	Vaccination Form 2	V-290415080454-205-20	17-D		Housing category 2			Roaming	New vacc		Owner Present		Female	none	Adult	Entire	Healthy	2	1
2015-04-29	2015-04-29	Leopards	0 Leopards	Vaccination Form 2	V-290415081848-205-22	17-D		Housing category 2			Roaming	New vacc		Owner Present		Male		Adult	Entire	Healthy	2	3
2015-04-29	2015-04-29	Leopards	0 Leopards	Vaccination Form 2	V-290415084326-205-27	17-D		Housing category 2			Roaming	New vacc		Owner Present		Female	none	Adult	Entire	Healthy	2	1
2015-04-29	2015-04-29	Leopards	0 Leopards	Vaccination Form 2	V-290415084358-205-28	17-D		Housing category 2			Roaming	New vacc		Owner Present		Female	pregnant	Adult	Entire	Healthy	3	1
2015-04-29	2015-04-29	Leopards	0 Leopards	Vaccination Form 2	V-290415084426-205-29	17-D		Housing category 2			Roaming	New vacc		Owner Present		Female	none	Adult	Entire	Healthy	1	1
2015-04-29	2015-04-29	Leopards	0 Leopards	Vaccination Form 2	V-290415065759-205-4	17-C		Housing category 4			Roaming	New vacc		Owner Present		Male		Adult	Neutered	Healthy	3	1
2015-04-29	2015-04-29	Leopards	0 Leopards	Vaccination Form 2	V-290415072208-205-9	17-C		Housing category 4			Roaming	New vacc		Owner Present		Male		Adult	Entire	Healthy	3	2
2015-04-29	2015-04-29	Leopards	0 Leopards	Vaccination Form 2	V-290415072935-205-13	17-C		Housing category 4			Roaming	New vacc		Owner Present		Female	none	Adult	Neutered	Healthy	3	1
2015-04-29	2015-04-29	Leopards	0 Leopards	Vaccination Form 2	V-290415073954-205-16	17-C		Housing category 4			Roaming	New vacc		Owner Present		Male		Adult	Neutered	Healthy	3	1
2015-04-29	2015-04-29	Leopards	0 Leopards	Vaccination Form 2	V-290415080432-205-19	17-D		Housing category 2			Roaming	New vacc		Owner Present		Male		Puppy	Entire	Healthy	3	1
2015-04-29	2015-04-29	Leopards	0 Leopards	Vaccination Form 2	V-290415084038-205-26	17-D		Housing category 2			Roaming	New vacc		Owner Present		Female	none	Puppy	Entire	Healthy	2	1
2015-04-29	2015-04-29	Leopards	0 Leopards	Vaccination Form 2	V-290415065631-205-3	17-C		Housing category 4			Roaming	New vacc		Owner Present		Female	none	Adult	Entire	Healthy	3	1
2015-04-29	2015-04-29	Leopards	0 Leopards	Vaccination Form 2	V-290415071319-205-7	17-C		Housing category 4			Roaming	New vacc		Owner Present		Male		Adult	Neutered	Healthy	3	1
2015-04-29	2015-04-29	Leopards	0 Leopards	Vaccination Form 2	V-290415072912-205-12	17-C		Housing category 4			Roaming	New vacc		Owner Present		Male		Adult	Neutered	Healthy	3	1
2015-04-29	2015-04-29	Leopards	0 Leopards	Vaccination Form 2	V-290415083525-205-24	17-D		Housing category 2			Roaming	New vacc		Owner Present		Male		Adult	Entire	Healthy	2	1
2015-04-29	2015-04-29	Leopards	0 Leopards	Vaccination Form 2	V-290415071148-205-5	17-C		Housing category 4			Roaming	New vacc		Owner Present		Female	none	Adult	Entire	Healthy	3	1
2015-04-29	2015-04-29	Leopards	0 Leopards	Vaccination Form 2	V-290415071430-205-8	17-C		Housing category 4			Roaming	New vacc		Owner Present		Female	none	Adult	Entire	Healthy	3	1
2015-04-29	2015-04-29	Leopards	0 Leopards	Vaccination Form 2	V-290415072832-205-11	17-C		Housing category 4			Roaming	New vacc		Owner Present		Male		Adult	Neutered	Healthy	3	1
2015-04-29	2015-04-29	Leopards	0 Leopards	Vaccination Form 2	V-290415073713-205-14	17-C		Housing category 4			Roaming	New vacc		Owner Present		Male		Adult	Neutered	Healthy	1	3
2015-04-29	2015-04-29	Leopards	0 Leopards	Vaccination Form 2	V-290415073921-205-15	17-C		Housing category 4			Roaming	New vacc		Owner Present		Male		Adult	Neutered	Healthy	3	1
2015-04-29	2015-04-29	Leopards	0 Leopards	Vaccination Form 2	V-290415080837-205-21	17-D		Housing category 2			Roaming	New vacc		Owner Present		Male		Adult	Entire	Healthy	3	1
2015-04-29	2015-04-29	Leopards	0 Leopards	Vaccination Form 2	V-290415082653-205-23	17-D		Housing category 2			Roaming	New vacc		Owner Present		Male		Adult	Entire	Healthy	2	1
2015-04-29	2015-04-29	Leopards	0 Leopards	Vaccination Form 2	V-290415083631-205-25	17-D		Housing category 2			Roaming	New vacc		Owner Present		Male		Adult	Entire	Healthy	2	1
2015-04-29	2015-04-29	Leopards	0 Leopards	Vaccination Form 2	V-290415084644-205-30	17-D		Housing category 2			Roaming	New vacc		Owner Present		Female	none	Adult	Entire	Healthy	3	1
2015-04-29	2015-04-29	Leopards	0 Leopards	Vaccination Form 2	V-290415085313-205-32	17-D		Housing category 2			Roaming	New vacc		Owner Present		Male		Adult	Neutered	Healthy	2	2
2015-04-29	2015-04-29	Leopards	0 Leopards	Vaccination Form 2	V-290415091815-205-36	17-D		Housing category 2			Roaming	New vacc		Owner Present		Female	pregnant	Adult	Entire	Healthy	2	1
2015-04-29	2015-04-29	Leopards	0 Leopards	Vaccination Form 2	V-290415093750-205-38	17-D		Housing category 2			Roaming	New vacc		Owner Present		Male		Adult	Entire	Healthy	2	1
2015-04-29	2015-04-29	Leopards	0 Leopards	Vaccination Form 2	V-290415095515-205-46	17-D		Housing category 2			Roaming	New vacc		Owner Present		Male		Puppy	Entire	Healthy	3	1
2015-04-29	2015-04-29	Leopards	0 Leopards	Vaccination Form 2	V-290415085923-205-33	17-D		Housing category 2			Roaming	New vacc		Owner Present		Female	none	Adult	Entire	Healthy	3	1
2015-04-29	2015-04-29	Leopards	0 Leopards	Vaccination Form 2	V-290415090028-205-34	17-D		Housing category 2			Roaming	New vacc		Owner Present		Male		Adult	Entire	Healthy	2	2
2015-04-29	2015-04-29	Leopards	0 Leopards	Vaccination Form 2	V-290415093708-205-37	17-D		Housing category 2			Roaming	New vacc		Owner Present		Female	pregnant	Adult	Entire	Healthy	3	1
2015-04-29	2015-04-29	Leopards	0 Leopards	Vaccination Form 2	V-290415094627-205-39	17-D		Housing category 2			Roaming	New vacc		Owner Present		Female	pregnant	Adult	Entire	Healthy	3	1
2015-04-29	2015-04-29	Leopards	0 Leopards	Vaccination Form 2	V-290415095247-205-42	17-D		Housing category 2			Roaming	New vacc		Owner Present		Male		Adult	Neutered	Healthy	4	1
2015-04-29	2015-04-29	Leopards	0 Leopards	Vaccination Form 2	V-290415095400-205-44	17-D		Housing category 2			Roaming	New vacc		Owner Present		Female	lactating	Adult	Entire	Healthy	2	1
2015-04-29	2015-04-29	Leopards	0 Leopards	Vaccination Form 2	V-290415100142-205-54	17-D		Housing category 2			Roaming	New vacc		Owner Present		Female	none	Puppy	Entire	Healthy	3	1
2015-04-29	2015-04-29	Leopards	0 Leopards	Vaccination Form 2	V-290415084937-205-31	17-D		Housing category 2			Roaming	New vacc		Owner Present		Male		Adult	Entire	Healthy	2	2
2015-04-29	2015-04-29	Leopards	0 Leopards	Vaccination Form 2	V-290415094702-205-40	17-D		Housing category 2			Roaming	New vacc		Owner Present		Male		Adult	Neutered	Healthy	3	1
2015-04-29	2015-04-29	Leopards	0 Leopards	Vaccination Form 2	V-290415095212-205-41	17-D		Housing category 2			Roaming	New vacc		Owner Present		Male		Adult	Entire	Healthy	3	1
2015-04-29	2015-04-29	Leopards	0 Leopards	Vaccination Form 2	V-290415095536-205-47	17-D		Housing category 2			Roaming	New vacc		Owner Present		Female	none	Puppy	Entire	Healthy	3	1
2015-04-29	2015-04-29	Leopards	0 Leopards	Vaccination Form 2	V-290415095948-205-50	17-D		Housing category 2			Roaming	New vacc		Owner Present		Female	none	Puppy	Entire	Healthy	3	1
2015-04-29	2015-04-29	Leopards	0 Leopards	Vaccination Form 2	V-290415100901-205-57	17-D		Housing category 2			Roaming	New vacc		Owner Present		Male		Adult	Neutered	Healthy	2	1
2015-04-29	2015-04-29	Leopards	0 Leopards	Vaccination Form 2	V-290415091340-205-35	17-D		Housing category 2			Roaming	New vacc		Owner Present		Male		Adult	Neutered	Healthy	3	1
2015-04-29	2015-04-29	Leopards	0 Leopards	Vaccination Form 2	V-290415095322-205-43	17-D		Housing category 2			Roaming	New vacc		Owner Present		Female	none	Adult	Entire	Healthy	3	1
2015-04-29	2015-04-29	Leopards	0 Leopards	Vaccination Form 2	V-290415095441-205-45	17-D		Housing category 2			Roaming	New vacc		Owner Present		Female	none	Puppy	Entire	Healthy	3	1
2015-04-29	2015-04-29	Leopards	0 Leopards	Vaccination Form 2	V-290415095555-205-48	17-D		Housing category 2			Roaming	New vacc		Owner Present		Male		Puppy	Entire	Healthy	3	1
2015-04-29	2015-04-29	Leopards	0 Leopards	Vaccination Form 2	V-290415100117-205-53	17-D		Housing category 2			Roaming	New vacc		Owner Present		Male		Puppy	Entire	Healthy	3	1
2015-04-29	2015-04-29	Leopards	0 Leopards	Vaccination Form 2	V-290415100318-205-55	17-D		Housing category 2			Roaming	New vacc		Owner Present		Female	none	Puppy	Entire	Healthy	3	1
2015-04-29	2015-04-29	Leopards	0 Leopards	Vaccination Form 2	V-290415095907-205-49	17-D		Housing category 2			Roaming	New vacc		Owner Present		Female	lactating	Adult	Entire	Healthy	2	1
2015-04-29	2015-04-29	Leopards	0 Leopards	Vaccination Form 2	V-290415100029-205-51	17-D		Housing category 2			Roaming	New vacc		Owner Present		Female	lactating	Adult	Entire	Healthy	2	1
2015-04-29	2015-04-29	Leopards	0 Leopards	Vaccination Form 2	V-290415100051-205-52	17-D		Housing category 2			Roaming	New vacc		Owner Present		Male		Puppy	Entire	Healthy	3	1
2015-04-29	2015-04-29	Leopards	0 Leopards	Vaccination Form 2	V-290415100457-205-56	17-D		Housing category 2			Roaming	New vacc		Owner Present		Male		Adult	Neutered	Healthy	2	1
2015-04-29	2015-04-29	Leopards	0 Leopards	Vaccination Form 2	V-290415070246-206-2	17-C		Housing category 4			Roaming	New vacc		Owner Present		Male		Adult	Neutered	Healthy	3	1
2015-04-29	2015-04-29	Leopards	0 Leopards	Vaccination Form 2	V-290415094100-206-25	17-D		Housing category 2			Roaming	New vacc		Owner Present		Male		Adult	Entire	Healthy	3	1
2015-04-29	2015-04-29	Leopards	0 Leopards	Vaccination Form 2	V-290415095945-206-29	17-D		Housing category 2			Roaming	New vacc		Owner Present		Female	pregnant	Adult	Entire	Healthy	3	1
2015-04-29	2015-04-29	Leopards	0 Leopards	Vaccination Form 2	V-290415100130-206-30	17-D		Housing category 2			Roaming	New vacc		Owner Present		Female	none	Puppy	Entire	Healthy	3	1
2015-04-29	2015-04-29	Leopards	0 Leopards	Vaccination Form 2	V-290415072416-206-5	17-C		Housing category 4			Roaming	New vacc		Owner Present		Male		Adult	Entire	Healthy	3	1
2015-04-29	2015-04-29	Leopards	0 Leopards	Vaccination Form 2	V-290415072607-206-6	17-C		Housing category 4			Roaming	New vacc		Owner Present		Male		Adult	Entire	Healthy	3	1
2015-04-29	2015-04-29	Leopards	0 Leopards	Vaccination Form 2	V-290415072014-206-3	17-C		Housing category 4			Roaming	New vacc		Owner Present		Male		Adult	Entire	Healthy	3	1
2015-04-29	2015-04-29	Leopards	0 Leopards	Vaccination Form 2	V-290415082956-206-13	17-C		Housing category 4			Roaming	New vacc		Owner Present		Female	none	Adult	Entire	Healthy	3	1
2015-04-29	2015-04-29	Leopards	0 Leopards	Vaccination Form 2	V-290415090534-206-17	17-D		Housing category 2			Roaming	New vacc		Owner Present		Female	none	Adult	Entire	Healthy	3	1
2015-04-29	2015-04-29	Leopards	0 Leopards	Vaccination Form 2	V-290415092338-206-22	17-D		Housing category 2			Roaming	New vacc		Owner Present		Male		Adult	Entire	Healthy	3	1
2015-04-29	2015-04-29	Leopards	0 Leopards	Vaccination Form 2	V-290415092801-206-23	17-D		Housing category 2			Roaming	New vacc		Owner Present		Male		Adult	Entire	Healthy	3	1
2015-04-29	2015-04-29	Leopards	0 Leopards	Vaccination Form 2	V-290415093802-206-24	17-D		Housing category 2			Roaming	New vacc		Owner Present		Female	none	Puppy	Entire	Healthy	2	1
2015-04-29	2015-04-29	Leopards	0 Leopards	Vaccination Form 2	V-290415095612-206-27	17-D		Housing category 2			Roaming	New vacc		Owner Present		Male		Adult	Entire	Healthy	3	1
2015-04-29	2015-04-29	Leopards	0 Leopards	Vaccination Form 2	V-290415073236-206-7	17-C		Housing category 4			Roaming	New vacc		Owner Present		Male		Adult	Entire	Healthy	3	1
2015-04-29	2015-04-29	Leopards	0 Leopards	Vaccination Form 2	V-290415073902-206-8	17-C		Housing category 4			Roaming	New vacc		Owner Present		Male		Adult	Neutered	Healthy	4	1
2015-04-29	2015-04-29	Leopards	0 Leopards	Vaccination Form 2	V-290415074226-206-10	17-C		Housing category 4			Roaming	New vacc		Owner Present		Male		Adult	Neutered	Healthy	4	1
2015-04-29	2015-04-29	Leopards	0 Leopards	Vaccination Form 2	V-290415082533-206-12	17-C		Housing category 4			Roaming	New vacc		Owner Present		Male		Puppy	Entire	Healthy	1	1
2015-04-29	2015-04-29	Leopards	0 Leopards	Vaccination Form 2	V-290415083533-206-14	17-C		Housing category 4			Roaming	New vacc		Owner Present		Male		Adult	Entire	Healthy	3	1
2015-04-29	2015-04-29	Leopards	0 Leopards	Vaccination Form 2	V-290415084808-206-15	17-D		Housing category 2			Roaming	New vacc		Owner Present		Female	pregnant	Adult	Entire	Healthy	3	1
2015-04-29	2015-04-29	Leopards	0 Leopards	Vaccination Form 2	V-290415090634-206-18	17-D		Housing category 2			Roaming	New vacc		Owner Present		Male		Adult	Entire	Healthy	3	1
2015-04-29	2015-04-29	Leopards	0 Leopards	Vaccination Form 2	V-290415072231-206-4	17-C		Housing category 4			Roaming	New vacc		Owner Present		Male		Adult	Entire	Healthy	3	1
2015-04-29	2015-04-29	Leopards	0 Leopards	Vaccination Form 2	V-290415074133-206-9	17-C		Housing category 4			Roaming	New vacc		Owner Present		Male		Adult	Neutered	Healthy	4	1
2015-04-29	2015-04-29	Leopards	0 Leopards	Vaccination Form 2	V-290415081807-206-11	17-C		Housing category 4			Roaming	New vacc		Owner Present		Male		Adult	Entire	Sick or injured	3	3
2015-04-29	2015-04-29	Leopards	0 Leopards	Vaccination Form 2	V-290415090858-206-19	17-D		Housing category 2			Roaming	New vacc		Owner Present		Male		Adult	Entire	Healthy	3	1
2015-04-29	2015-04-29	Leopards	0 Leopards	Vaccination Form 2	V-290415091310-206-20	17-D		Housing category 2			Roaming	New vacc		Owner Present		Female	none	Adult	Entire	Healthy	3	1
2015-04-29	2015-04-29	Leopards	0 Leopards	Vaccination Form 2	V-290415091349-206-21	17-D		Housing category 2			Roaming	New vacc		Owner Present		Female	none	Adult	Entire	Healthy	3	1
2015-04-29	2015-04-29	Leopards	0 Leopards	Vaccination Form 2	V-290415094407-206-26	17-D		Housing category 2			Roaming	New vacc		Owner Present		Male		Adult	Entire	Healthy	2	1
2015-04-29	2015-04-29	Leopards	0 Leopards	Vaccination Form 2	V-290415095821-206-28	17-D		Housing category 2			Roaming	New vacc		Owner Present		Male		Adult	Entire	Healthy	3	1
2015-04-29	2015-04-29	Leopards	0 Leopards	Vaccination Form 2	V-290415084932-206-16	17-D		Housing category 2			Roaming	not vaccd	Other	Free Roaming		Male		Adult	unknown sex	Healthy	3	1
2015-04-29	2015-04-29	Leopards	0 Leopards	Vaccination Form 2	V-290415062501-206-1	12-C		Industrial/commercial			Roaming	not vaccd	Owner refused	Owner Present		Male		Adult	Entire	Healthy	3	1
2015-04-29	2015-04-29	Rhinos	0 Rhinos	Vaccination Form 2	V-290415134346-207-2	17-D		Housing category 2			Roaming	New vacc		Owner Present		Male		Adult	Entire	Healthy	3	1
2015-04-29	2015-04-29	Rhinos	0 Rhinos	Vaccination Form 2	V-290415140247-207-4	17-D		Housing category 2			Roaming	New vacc		Owner Present		Male		Adult	Neutered	Healthy	4	1
2015-04-29	2015-04-29	Rhinos	0 Rhinos	Vaccination Form 2	V-290415143009-207-7	17-D		Housing category 2			Roaming	New vacc		Owner Present		Male		Adult	unknown sex	Sick or injured	2	2
2015-04-29	2015-04-29	Rhinos	0 Rhinos	Vaccination Form 2	V-290415150400-207-20	17-D		Housing category 2			Roaming	New vacc		Owner Present		Male		Adult	Entire	Sick or injured(wound)	2	2
2015-04-29	2015-04-29	Rhinos	0 Rhinos	Vaccination Form 2	V-290415151238-207-22	17-B		Housing category 3			Roaming	New vacc		Owner Present		Male		Adult	Entire	Healthy	3	1
2015-04-29	2015-04-29	Rhinos	0 Rhinos	Vaccination Form 2	V-290415153428-207-25	17-D		Housing category 2			Roaming	New vacc		Owner Present		Male		Adult	Entire	Healthy	4	1
2015-04-29	2015-04-29	Rhinos	0 Rhinos	Vaccination Form 2	V-290415154149-207-26	17-D		Housing category 2			Roaming	New vacc		Owner Present		Male		Adult	Neutered	Healthy	3	1
2015-04-29	2015-04-29	Rhinos	0 Rhinos	Vaccination Form 2	V-290415154250-207-27	17-D		Housing category 2			Roaming	New vacc		Owner Present		Male		Adult	Neutered	Sick or injured(wound)	2	2
2015-04-29	2015-04-29	Rhinos	0 Rhinos	Vaccination Form 2	V-290415143838-207-9	17-D		Housing category 2			Roaming	New vacc		Owner Present		Male		Puppy	Entire	Healthy	2	1
2015-04-29	2015-04-29	Rhinos	0 Rhinos	Vaccination Form 2	V-290415142409-207-5	17-D		Housing category 2			Roaming	New vacc		Owner Present		Male		Adult	Entire	Sick or injured(wound)	3	2
2015-04-29	2015-04-29	Rhinos	0 Rhinos	Vaccination Form 2	V-290415143756-207-8	17-D		Housing category 2			Roaming	New vacc		Owner Present		Male		Adult	Entire	Healthy	3	1
2015-04-29	2015-04-29	Rhinos	0 Rhinos	Vaccination Form 2	V-290415135351-207-3	17-D		Housing category 2			Roaming	New vacc		Owner Present		Male		Adult	Entire	Healthy	3	1
2015-04-29	2015-04-29	Rhinos	0 Rhinos	Vaccination Form 2	V-290415142622-207-6	17-D		Housing category 2			Roaming	New vacc		Owner Present		Male		Adult	Entire	Healthy	3	1
2015-04-29	2015-04-29	Rhinos	0 Rhinos	Vaccination Form 2	V-290415144001-207-11	17-D		Housing category 2			Roaming	New vacc		Owner Present		Male		Puppy	unknown sex	Healthy	2	2
2015-04-29	2015-04-29	Rhinos	0 Rhinos	Vaccination Form 2	V-290415144219-207-12	17-D		Housing category 2			Roaming	New vacc		Owner Present		Female	none	Adult	Entire	Healthy	3	1
2015-04-29	2015-04-29	Rhinos	0 Rhinos	Vaccination Form 2	V-290415144337-207-13	17-D		Housing category 2			Roaming	New vacc		Owner Present		Male		Adult	Entire	Healthy	2	1
2015-04-29	2015-04-29	Rhinos	0 Rhinos	Vaccination Form 2	V-290415144421-207-14	17-D		Housing category 2			Roaming	New vacc		Owner Present		Female	none	Adult	Entire	Healthy	2	1
2015-04-29	2015-04-29	Rhinos	0 Rhinos	Vaccination Form 2	V-290415144940-207-16	17-D		Housing category 2			Roaming	New vacc		Owner Present		Female	none	Adult	Entire	Healthy	3	1
2015-04-29	2015-04-29	Rhinos	0 Rhinos	Vaccination Form 2	V-290415145423-207-18	17-D		Housing category 2			Roaming	New vacc		Owner Present		Female	none	Adult	Entire	Healthy	3	1
2015-04-29	2015-04-29	Rhinos	0 Rhinos	Vaccination Form 2	V-290415151129-207-21	17-D		Housing category 2			Roaming	New vacc		Owner Present		Male		Adult	Entire	Sick or injured	3	1
2015-04-29	2015-04-29	Rhinos	0 Rhinos	Vaccination Form 2	V-290415143922-207-10	17-D		Housing category 2			Roaming	New vacc		Owner Present		Female	none	Adult	Entire	Healthy	3	1
2015-04-29	2015-04-29	Rhinos	0 Rhinos	Vaccination Form 2	V-290415144511-207-15	17-D		Housing category 2			Roaming	New vacc		Owner Present		Female	none	Adult	Entire	Healthy	3	1
2015-04-29	2015-04-29	Rhinos	0 Rhinos	Vaccination Form 2	V-290415145314-207-17	17-D		Housing category 2			Roaming	New vacc		Owner Present		Male		Adult	Entire	Healthy	3	1
2015-04-29	2015-04-29	Rhinos	0 Rhinos	Vaccination Form 2	V-290415150300-207-19	17-D		Housing category 2			Roaming	New vacc		Owner Present		Male		Adult	Entire	Sick or injured(wound)	2	2
2015-04-29	2015-04-29	Rhinos	0 Rhinos	Vaccination Form 2	V-290415151745-207-23	17-D		Housing category 2			Roaming	New vacc		Owner Present		Male		Adult	Neutered	Healthy	4	1
2015-04-29	2015-04-29	Rhinos	0 Rhinos	Vaccination Form 2	V-290415152658-207-24	17-D		Housing category 2			Roaming	New vacc		Owner Present		Male		Adult	Entire	Healthy	3	1
2015-04-29	2015-04-29	Rhinos	0 Rhinos	Vaccination Form 2	V-290415133916-208-3	17-D		Housing category 2			Roaming	New vacc		Free Roaming		Female	none	Adult	Neutered	Healthy	2	1
2015-04-29	2015-04-29	Rhinos	0 Rhinos	Vaccination Form 2	V-290415133743-208-2	17-D		Housing category 2			Roaming	New vacc		Free Roaming		Female	none	Adult	Neutered	Healthy	3	1
2015-04-29	2015-04-29	Rhinos	0 Rhinos	Vaccination Form 2	V-290415134505-208-5	17-D		Housing category 2			Roaming	New vacc		Owner Present		Male		Adult	Neutered	Healthy	3	1
2015-04-29	2015-04-29	Rhinos	0 Rhinos	Vaccination Form 2	V-290415140123-208-10	17-D		Housing category 2			Roaming	New vacc		Owner Present		Male		Adult	Neutered	Healthy	3	1
2015-04-29	2015-04-29	Rhinos	0 Rhinos	Vaccination Form 2	V-290415143320-208-26	17-D		Housing category 2			Roaming	New vacc		Owner Present		Female	none	Adult	Neutered	Healthy	3	1
2015-04-29	2015-04-29	Rhinos	0 Rhinos	Vaccination Form 2	V-290415134540-208-6	17-D		Housing category 2			Roaming	New vacc		Owner Present		Female	none	Adult	Neutered	Healthy	3	1
2015-04-29	2015-04-29	Rhinos	0 Rhinos	Vaccination Form 2	V-290415135404-208-9	17-D		Housing category 2			Roaming	New vacc		Owner Present		Male		Adult	Neutered	Healthy	3	1
2015-04-29	2015-04-29	Rhinos	0 Rhinos	Vaccination Form 2	V-290415140411-208-11	17-D		Housing category 2			Roaming	New vacc		Owner Present		Male		Adult	Neutered	Healthy	3	1
2015-04-29	2015-04-29	Rhinos	0 Rhinos	Vaccination Form 2	V-290415140858-208-14	17-D		Housing category 2			Roaming	New vacc		Owner Present		Female	none	Adult	Neutered	Healthy	3	1
2015-04-29	2015-04-29	Rhinos	0 Rhinos	Vaccination Form 2	V-290415142813-208-21	17-D		Housing category 2			Roaming	New vacc		Owner Present		Male		Adult	Neutered	Healthy	3	1
2015-04-29	2015-04-29	Rhinos	0 Rhinos	Vaccination Form 2	V-290415151412-208-39	17-D		Housing category 2			Roaming	New vacc		Owner Present		Male		Adult	Neutered	Healthy	3	1
2015-04-29	2015-04-29	Rhinos	0 Rhinos	Vaccination Form 2	V-290415153217-208-47	17-D		Housing category 2			Roaming	New vacc		Owner Present		Male		Adult	Neutered	Healthy	3	2
2015-04-29	2015-04-29	Rhinos	0 Rhinos	Vaccination Form 2	V-290415153702-208-48	17-D		Housing category 2			Roaming	New vacc		Owner Present		Male		Adult	Neutered	Healthy	3	1
2015-04-29	2015-04-29	Rhinos	0 Rhinos	Vaccination Form 2	V-290415154104-208-49	17-D		Housing category 2			Roaming	New vacc		Owner Present		Male		Adult	Neutered	Healthy	3	1
2015-04-29	2015-04-29	Rhinos	0 Rhinos	Vaccination Form 2	V-290415155141-208-50	17-D		Housing category 2			Roaming	New vacc		Owner Present		Female	none	Adult	Neutered	Healthy	3	1
2015-04-29	2015-04-29	Rhinos	0 Rhinos	Vaccination Form 2	V-290415155947-208-51	17-D		Housing category 2			Roaming	New vacc		Owner Present		Male		Adult	Neutered	Healthy	3	1
2015-04-29	2015-04-29	Rhinos	0 Rhinos	Vaccination Form 2	V-290415135227-208-8	17-D		Housing category 2			Roaming	New vacc		Owner Present		Male		Adult	Neutered	Healthy	3	1
2015-04-29	2015-04-29	Rhinos	0 Rhinos	Vaccination Form 2	V-290415140806-208-13	17-D		Housing category 2			Roaming	New vacc		Owner Present		Male		Adult	Neutered	Healthy	3	1
2015-04-29	2015-04-29	Rhinos	0 Rhinos	Vaccination Form 2	V-290415140923-208-15	17-D		Housing category 2			Roaming	New vacc		Owner Present		Female	none	Adult	Neutered	Healthy	3	1
2015-04-29	2015-04-29	Rhinos	0 Rhinos	Vaccination Form 2	V-290415141336-208-17	17-D		Housing category 2			Roaming	New vacc		Owner Present		Female	none	Puppy	Neutered	Healthy	3	1
2015-04-29	2015-04-29	Rhinos	0 Rhinos	Vaccination Form 2	V-290415142040-208-18	17-D		Housing category 2			Roaming	New vacc		Owner Present		Male		Adult	Neutered	Healthy	3	1
2015-04-29	2015-04-29	Rhinos	0 Rhinos	Vaccination Form 2	V-290415142140-208-19	17-D		Housing category 2			Roaming	New vacc		Owner Present		Female	pregnant	Adult	Neutered	Healthy	3	1
2015-04-29	2015-04-29	Rhinos	0 Rhinos	Vaccination Form 2	V-290415142835-208-22	17-D		Housing category 2			Roaming	New vacc		Owner Present		Female	lactating	Adult	Neutered	Healthy	1	1
2015-04-29	2015-04-29	Rhinos	0 Rhinos	Vaccination Form 2	V-290415143238-208-25	17-D		Housing category 2			Roaming	New vacc		Owner Present		Female	none	Adult	Neutered	Healthy	3	1
2015-04-29	2015-04-29	Rhinos	0 Rhinos	Vaccination Form 2	V-290415145259-208-34	17-D		Housing category 2			Roaming	New vacc		Owner Present		Female	pregnant	Adult	Neutered	Healthy	3	1
2015-04-29	2015-04-29	Rhinos	0 Rhinos	Vaccination Form 2	V-290415151646-208-41	17-D		Housing category 2			Roaming	New vacc		Owner Present		Male		Adult	Neutered	Healthy	3	1
2015-04-29	2015-04-29	Rhinos	0 Rhinos	Vaccination Form 2	V-290415152736-208-44	17-D		Housing category 2			Roaming	New vacc		Owner Present		Male		Adult	Neutered	Healthy	3	1
2015-04-29	2015-04-29	Rhinos	0 Rhinos	Vaccination Form 2	V-290415153135-208-46	17-D		Housing category 2			Roaming	New vacc		Owner Present		Female	none	Adult	Neutered	Healthy	3	1
2015-04-29	2015-04-29	Rhinos	0 Rhinos	Vaccination Form 2	V-290415160140-208-53	17-D		Housing category 2			Roaming	New vacc		Owner Present		Male		Adult	Neutered	Healthy	3	1
2015-04-29	2015-04-29	Rhinos	0 Rhinos	Vaccination Form 2	V-290415143422-208-28	17-D		Housing category 2			Roaming	New vacc		Owner Present		Male		Puppy	Neutered	Healthy	3	1
2015-04-29	2015-04-29	Rhinos	0 Rhinos	Vaccination Form 2	V-290415144900-208-32	17-D		Housing category 2			Roaming	New vacc		Owner Present		Male		Adult	Neutered	Healthy	3	1
2015-04-29	2015-04-29	Rhinos	0 Rhinos	Vaccination Form 2	V-290415145232-208-33	17-D		Housing category 2			Roaming	New vacc		Owner Present		Female	pregnant	Adult	Neutered	Healthy	3	1
2015-04-29	2015-04-29	Rhinos	0 Rhinos	Vaccination Form 2	V-290415150613-208-37	17-D		Housing category 2			Roaming	New vacc		Owner Present		Male		Adult	Neutered	Healthy	3	1
2015-04-29	2015-04-29	Rhinos	0 Rhinos	Vaccination Form 2	V-290415151434-208-40	17-D		Housing category 2			Roaming	New vacc		Owner Present		Male		Adult	Neutered	Healthy	3	1
2015-04-29	2015-04-29	Rhinos	0 Rhinos	Vaccination Form 2	V-290415151708-208-42	17-D		Housing category 2			Roaming	New vacc		Owner Present		Male		Adult	Neutered	Healthy	3	1
2015-04-29	2015-04-29	Rhinos	0 Rhinos	Vaccination Form 2	V-290415152034-208-43	17-D		Housing category 2			Roaming	New vacc		Owner Present		Male		Adult	Neutered	Healthy	3	1
2015-04-29	2015-04-29	Rhinos	0 Rhinos	Vaccination Form 2	V-290415134015-208-4	17-D		Housing category 2			Roaming	New vacc		Free Roaming		Female	none	Adult	Neutered	Healthy	2	1
2015-04-29	2015-04-29	Rhinos	0 Rhinos	Vaccination Form 2	V-290415135121-208-7	17-D		Housing category 2			Roaming	New vacc		Owner Present		Male		Adult	Neutered	Healthy	3	1
2015-04-29	2015-04-29	Rhinos	0 Rhinos	Vaccination Form 2	V-290415140459-208-12	17-D		Housing category 2			Roaming	New vacc		Owner Present		Female	none	Adult	Neutered	Healthy	3	1
2015-04-29	2015-04-29	Rhinos	0 Rhinos	Vaccination Form 2	V-290415141248-208-16	17-D		Housing category 2			Roaming	New vacc		Owner Present		Female	none	Adult	Neutered	Healthy	3	1
2015-04-29	2015-04-29	Rhinos	0 Rhinos	Vaccination Form 2	V-290415142213-208-20	17-D		Housing category 2			Roaming	New vacc		Owner Present		Male		Adult	Neutered	Healthy	3	1
2015-04-29	2015-04-29	Rhinos	0 Rhinos	Vaccination Form 2	V-290415142926-208-23	17-D		Housing category 2			Roaming	New vacc		Owner Present		Female	pregnant	Adult	Neutered	Healthy	3	1
2015-04-29	2015-04-29	Rhinos	0 Rhinos	Vaccination Form 2	V-290415143150-208-24	17-D		Housing category 2			Roaming	New vacc		Owner Present		Female	none	Puppy	Neutered	Healthy	2	1
2015-04-29	2015-04-29	Rhinos	0 Rhinos	Vaccination Form 2	V-290415143349-208-27	17-D		Housing category 2			Roaming	New vacc		Owner Present		Male		Puppy	Neutered	Healthy	3	1
2015-04-29	2015-04-29	Rhinos	0 Rhinos	Vaccination Form 2	V-290415143933-208-29	17-D		Housing category 2			Roaming	New vacc		Owner Present		Female	none	Puppy	Neutered	Healthy	3	1
2015-04-29	2015-04-29	Rhinos	0 Rhinos	Vaccination Form 2	V-290415144253-208-30	17-D		Housing category 2			Roaming	New vacc		Owner Present		Male		Adult	Neutered	Healthy	3	1
2015-04-29	2015-04-29	Rhinos	0 Rhinos	Vaccination Form 2	V-290415144559-208-31	17-D		Housing category 2			Roaming	New vacc		Owner Present		Male		Adult	Neutered	Healthy	3	1
2015-04-29	2015-04-29	Rhinos	0 Rhinos	Vaccination Form 2	V-290415145649-208-35	17-D		Housing category 2			Roaming	New vacc		Owner Present		Male		Adult	Neutered	Healthy	1	3
2015-04-29	2015-04-29	Rhinos	0 Rhinos	Vaccination Form 2	V-290415145815-208-36	17-D		Housing category 2			Roaming	New vacc		Owner Present		Male		Adult	Neutered	Healthy	3	1
2015-04-29	2015-04-29	Rhinos	0 Rhinos	Vaccination Form 2	V-290415150644-208-38	17-D		Housing category 2			Roaming	New vacc		Owner Present		Male		Adult	Neutered	Sick or injured(tvt)	3	3
2015-04-29	2015-04-29	Rhinos	0 Rhinos	Vaccination Form 2	V-290415153109-208-45	17-D		Housing category 2			Roaming	New vacc		Owner Present		Male		Adult	Neutered	Healthy	3	1
2015-04-29	2015-04-29	Rhinos	0 Rhinos	Vaccination Form 2	V-290415160024-208-52	17-D		Housing category 2			Roaming	New vacc		Owner Present		Female	pregnant	Adult	Neutered	Healthy	3	1
2015-04-29	2015-04-29	Kingfishers	0 Kingfishers	Vaccination Form 2	V-290415071831-213-4	17-E		Housing category 2			Roaming	not vaccd	Not recorded	Owner Present		Female	none	Adult	Neutered	Healthy	3	2
2015-05-02	2015-05-02	Cobras	2 Cobras	Vaccination Form 2	V-020515120744-212-2	1-I	Chirimba PS	Housing category 1			point station	Static point				Male		Adult	Entire	Healthy	3	1
2015-05-02	2015-05-02	Cobras	2 Cobras	Vaccination Form 2	V-020515121207-212-3	1-I	Chirimba PS	Housing category 1			point station	Static point				Male		Adult	Entire	Healthy	3	1
2015-05-02	2015-05-02	Cobras	2 Cobras	Vaccination Form 2	V-020515121259-212-4	1-I	Chirimba PS	Housing category 1			point station	Static point				Male		Adult	Entire	Healthy	3	1
2015-05-02	2015-05-02	Cobras	2 Cobras	Vaccination Form 2	V-020515121542-212-7	1-I	Chirimba PS	Housing category 1			point station	Static point				Male		Adult	Entire	Healthy	3	1
2015-05-02	2015-05-02	Cobras	2 Cobras	Vaccination Form 2	V-020515125042-212-15	1-I	Chirimba PS	Housing category 1			point station	Static point				Female	not preg/lact	Adult	Entire	Healthy	3	1
2015-05-02	2015-05-02	Cobras	2 Cobras	Vaccination Form 2	V-020515130123-212-18	1-I	Chirimba PS	Housing category 1			point station	Static point				Female	pregnant	Adult	Entire	Healthy	3	1
2015-05-02	2015-05-02	Cobras	2 Cobras	Vaccination Form 2	V-020515131057-212-19	1-I	Chirimba PS	Housing category 1			point station	Static point				Male		Adult	Entire	Healthy	3	1
2015-05-02	2015-05-02	Cobras	2 Cobras	Vaccination Form 2	V-020515134628-212-23	1-G	Chirimba PS	Housing category 1			point station	Static point				Female	not preg/lact	Adult	Entire	Healthy	3	1
2015-05-02	2015-05-02	Cobras	2 Cobras	Vaccination Form 2	V-020515121416-212-6	1-I	Chirimba PS	Housing category 1			point station	Static point				Female	lactating	Adult	Entire	Healthy	3	1
2015-05-02	2015-05-02	Cobras	2 Cobras	Vaccination Form 2	V-020515121623-212-8	1-I	Chirimba PS	Housing category 1			point station	Static point				Male		Adult	Entire	Healthy	3	1
2015-05-02	2015-05-02	Cobras	2 Cobras	Vaccination Form 2	V-020515130009-212-17	1-I	Chirimba PS	Housing category 1			point station	Static point				Male		Adult	Entire	Healthy	3	1
2015-05-02	2015-05-02	Cobras	2 Cobras	Vaccination Form 2	V-020515131234-212-20	1-I	Chirimba PS	Housing category 1			point station	Static point				Male		Adult	Entire	Healthy	3	1
2015-05-02	2015-05-02	Cobras	2 Cobras	Vaccination Form 2	V-020515131347-212-21	1-I	Chirimba PS	Housing category 1			point station	Static point				Female	not preg/lact	Adult	Entire	Healthy	3	1
2015-05-02	2015-05-02	Cobras	2 Cobras	Vaccination Form 2	V-020515134842-212-25	1-G	Chirimba PS	Housing category 1			point station	Static point				Female	not preg/lact	Adult	Entire	Healthy	3	1
2015-05-02	2015-05-02	Cobras	2 Cobras	Vaccination Form 2	V-020515135140-212-27	1-G	Chirimba PS	Housing category 1			point station	Static point				Male		Adult	Entire	Healthy	3	1
2015-05-02	2015-05-02	Cobras	2 Cobras	Vaccination Form 2	V-020515135311-212-28	1-G	Chirimba PS	Housing category 1			point station	Static point				Female	not preg/lact	Adult	Entire	Healthy	3	1
2015-05-02	2015-05-02	Cobras	2 Cobras	Vaccination Form 2	V-020515140409-212-38	1-G	Chirimba PS	Housing category 1			point station	Static point				Male		Adult	Entire	Healthy	3	1
2015-05-02	2015-05-02	Cobras	2 Cobras	Vaccination Form 2	V-020515140627-212-40	1-G	Chirimba PS	Housing category 1			point station	Static point				Female	not preg/lact	Adult	Entire	Healthy	3	2
2015-05-02	2015-05-02	Cobras	2 Cobras	Vaccination Form 2	V-020515121659-212-9	1-I	Chirimba PS	Housing category 1			point station	Static point				Male		Adult	Entire	Healthy	3	1
2015-05-02	2015-05-02	Cobras	2 Cobras	Vaccination Form 2	V-020515121722-212-10	1-I	Chirimba PS	Housing category 1			point station	Static point				Male		Adult	Entire	Healthy	3	1
2015-05-02	2015-05-02	Cobras	2 Cobras	Vaccination Form 2	V-020515124239-212-13	1-I	Chirimba PS	Housing category 1			point station	Static point				Female	not preg/lact	Adult	Entire	Healthy	3	1
2015-05-02	2015-05-02	Cobras	2 Cobras	Vaccination Form 2	V-020515135409-212-29	1-G	Chirimba PS	Housing category 1			point station	Static point				Female	not preg/lact	Adult	Entire	Healthy	3	1
2015-05-02	2015-05-02	Cobras	2 Cobras	Vaccination Form 2	V-020515135522-212-30	1-G	Chirimba PS	Housing category 1			point station	Static point				Female	not preg/lact	Adult	Entire	Healthy	3	1
2015-05-02	2015-05-02	Cobras	2 Cobras	Vaccination Form 2	V-020515140215-212-34	1-G	Chirimba PS	Housing category 1			point station	Static point				Female	not preg/lact	Adult	Entire	Healthy	3	1
2015-05-02	2015-05-02	Cobras	2 Cobras	Vaccination Form 2	V-020515140300-212-35	1-G	Chirimba PS	Housing category 1			point station	Static point				Male		Adult	Entire	Healthy	3	1
2015-05-02	2015-05-02	Cobras	2 Cobras	Vaccination Form 2	V-020515140324-212-36	1-G	Chirimba PS	Housing category 1			point station	Static point				Male		Adult	Entire	Healthy	3	1
2015-05-02	2015-05-02	Cobras	2 Cobras	Vaccination Form 2	V-020515141349-212-48	1-G	Chirimba PS	Housing category 1			point station	Static point				Female	not preg/lact	Adult	Entire	Healthy	3	1
2015-05-02	2015-05-02	Cobras	2 Cobras	Vaccination Form 2	V-020515141440-212-49	1-G	Chirimba PS	Housing category 1			point station	Static point				Female	not preg/lact	Adult	Entire	Healthy	3	1
2015-05-02	2015-05-02	Cobras	2 Cobras	Vaccination Form 2	V-020515141734-212-51	1-G	Chirimba PS	Housing category 1			point station	Static point				Male		Adult	Entire	Healthy	3	1
2015-05-02	2015-05-02	Cobras	2 Cobras	Vaccination Form 2	V-020515142622-212-56	1-G	Chirimba PS	Housing category 1			point station	Static point				Female	not preg/lact	Adult	Entire	Healthy	3	1
2015-05-02	2015-05-02	Cobras	2 Cobras	Vaccination Form 2	V-020515142723-212-58	1-G	Chirimba PS	Housing category 1			point station	Static point				Female	not preg/lact	Adult	Entire	Healthy	3	1
2015-05-02	2015-05-02	Cobras	2 Cobras	Vaccination Form 2	V-020515144350-212-64	1-G	Chirimba PS	Housing category 1			point station	Static point				Female	not preg/lact	Adult	Entire	Healthy	3	1
2015-05-02	2015-05-02	Cobras	2 Cobras	Vaccination Form 2	V-020515145523-212-69	1-G	Chirimba PS	Housing category 1			point station	Static point				Female	not preg/lact	Adult	Entire	Healthy	3	1
2015-05-02	2015-05-02	Cobras	2 Cobras	Vaccination Form 2	V-020515145824-212-72	1-G	Chirimba PS	Housing category 1			point station	Static point				Male		Puppy	Entire	Healthy	3	1
2015-05-02	2015-05-02	Cobras	2 Cobras	Vaccination Form 2	V-020515150621-212-74	1-G	Chirimba PS	Housing category 1			point station	Static point				Female	not preg/lact	Adult	Entire	Healthy	3	1
2015-05-02	2015-05-02	Cobras	2 Cobras	Vaccination Form 2	V-020515141027-212-44	1-G	Chirimba PS	Housing category 1			point station	Static point				Male		Adult	Entire	Healthy	3	1
2015-05-02	2015-05-02	Cobras	2 Cobras	Vaccination Form 2	V-020515141929-212-52	1-G	Chirimba PS	Housing category 1			point station	Static point				Male		Adult	Entire	Healthy	3	1
2015-05-02	2015-05-02	Cobras	2 Cobras	Vaccination Form 2	V-020515142111-212-55	1-G	Chirimba PS	Housing category 1			point station	Static point				Male		Adult	Entire	Healthy	3	1
2015-05-02	2015-05-02	Cobras	2 Cobras	Vaccination Form 2	V-020515142648-212-57	1-G	Chirimba PS	Housing category 1			point station	Static point				Female	not preg/lact	Adult	Entire	Healthy	3	1
2015-05-02	2015-05-02	Cobras	2 Cobras	Vaccination Form 2	V-020515144051-212-62	1-G	Chirimba PS	Housing category 1			point station	Static point				Male		Adult	Entire	Sick(other)	2	2
2015-05-02	2015-05-02	Cobras	2 Cobras	Vaccination Form 2	V-020515144435-212-65	1-G	Chirimba PS	Housing category 1			point station	Static point				Female	not preg/lact	Adult	Entire	Healthy	3	1
2015-05-02	2015-05-02	Cobras	2 Cobras	Vaccination Form 2	V-020515144815-212-67	1-G	Chirimba PS	Housing category 1			point station	Static point				Female	not preg/lact	Adult	Entire	Healthy	3	1
2015-05-02	2015-05-02	Cobras	2 Cobras	Vaccination Form 2	V-020515145550-212-70	1-G	Chirimba PS	Housing category 1			point station	Static point				Male		Adult	Entire	Healthy	3	1
2015-05-02	2015-05-02	Cobras	2 Cobras	Vaccination Form 2	V-020515150915-212-77	1-G	Chirimba PS	Housing category 1			point station	Static point				Female	not preg/lact	Adult	Entire	Healthy	3	1
2015-05-02	2015-05-02	Cobras	2 Cobras	Vaccination Form 2	V-020515152128-212-80	1-G	Chirimba PS	Housing category 1			point station	Static point				Male		Adult	Entire	Healthy	3	1
2015-05-02	2015-05-02	Cobras	2 Cobras	Vaccination Form 2	V-020515152203-212-81	1-G	Chirimba PS	Housing category 1			point station	Static point				Female	not preg/lact	Adult	Entire	Healthy	3	1
2015-05-02	2015-05-02	Cobras	2 Cobras	Vaccination Form 2	V-020515125236-212-16	1-I	Chirimba PS	Housing category 1			point station	Static point				Male		Adult	Entire	Healthy	3	1
2015-05-02	2015-05-02	Cobras	2 Cobras	Vaccination Form 2	V-020515134358-212-22	1-G	Chirimba PS	Housing category 1			point station	Static point				Female	not preg/lact	Adult	Entire	Healthy	3	1
2015-05-02	2015-05-02	Cobras	2 Cobras	Vaccination Form 2	V-020515140345-212-37	1-G	Chirimba PS	Housing category 1			point station	Static point				Male		Adult	Entire	Healthy	3	1
2015-05-02	2015-05-02	Cobras	2 Cobras	Vaccination Form 2	V-020515140853-212-41	1-G	Chirimba PS	Housing category 1			point station	Static point				Male		Puppy	Entire	Healthy	3	1
2015-05-02	2015-05-02	Cobras	2 Cobras	Vaccination Form 2	V-020515140938-212-42	1-G	Chirimba PS	Housing category 1			point station	Static point				Male		Puppy	Entire	Healthy	3	1
2015-05-02	2015-05-02	Cobras	2 Cobras	Vaccination Form 2	V-020515141003-212-43	1-G	Chirimba PS	Housing category 1			point station	Static point				Male		Adult	Entire	Healthy	3	1
2015-05-02	2015-05-02	Cobras	2 Cobras	Vaccination Form 2	V-020515141057-212-45	1-G	Chirimba PS	Housing category 1			point station	Static point				Female	not preg/lact	Adult	Entire	Healthy	3	1
2015-05-02	2015-05-02	Cobras	2 Cobras	Vaccination Form 2	V-020515141143-212-46	1-G	Chirimba PS	Housing category 1			point station	Static point				Female	not preg/lact	Adult	Entire	Healthy	3	1
2015-05-02	2015-05-02	Cobras	2 Cobras	Vaccination Form 2	V-020515141241-212-47	1-G	Chirimba PS	Housing category 1			point station	Static point				Female	not preg/lact	Adult	Entire	Healthy	3	1
2015-05-02	2015-05-02	Cobras	2 Cobras	Vaccination Form 2	V-020515141955-212-53	1-G	Chirimba PS	Housing category 1			point station	Static point				Female	not preg/lact	Adult	Entire	Healthy	3	1
2015-05-02	2015-05-02	Cobras	2 Cobras	Vaccination Form 2	V-020515142043-212-54	1-G	Chirimba PS	Housing category 1			point station	Static point				Female	not preg/lact	Adult	Entire	Healthy	3	1
2015-05-02	2015-05-02	Cobras	2 Cobras	Vaccination Form 2	V-020515142748-212-59	1-G	Chirimba PS	Housing category 1			point station	Static point				Female	not preg/lact	Adult	Entire	Healthy	3	1
2015-05-02	2015-05-02	Cobras	2 Cobras	Vaccination Form 2	V-020515144700-212-66	1-G	Chirimba PS	Housing category 1			point station	Static point				Male		Adult	Entire	Healthy	3	1
2015-05-02	2015-05-02	Cobras	2 Cobras	Vaccination Form 2	V-020515145756-212-71	1-G	Chirimba PS	Housing category 1			point station	Static point				Male		Adult	Entire	Healthy	3	1
2015-05-02	2015-05-02	Cobras	2 Cobras	Vaccination Form 2	V-020515150518-212-73	1-G	Chirimba PS	Housing category 1			point station	Static point				Female	lactating	Adult	Entire	Healthy	3	1
2015-05-02	2015-05-02	Cobras	2 Cobras	Vaccination Form 2	V-020515151107-212-79	1-G	Chirimba PS	Housing category 1			point station	Static point				Male		Adult	Entire	Healthy	3	1
2015-05-02	2015-05-02	Cobras	2 Cobras	Vaccination Form 2	V-020515120304-212-1	1-I	Chirimba PS	Housing category 1			point station	Static point				Female	not preg/lact	Adult	Entire	Healthy	3	1
2015-05-02	2015-05-02	Cobras	2 Cobras	Vaccination Form 2	V-020515121349-212-5	1-I	Chirimba PS	Housing category 1			point station	Static point				Male		Adult	Entire	Healthy	3	1
2015-05-02	2015-05-02	Cobras	2 Cobras	Vaccination Form 2	V-020515121743-212-11	1-I	Chirimba PS	Housing category 1			point station	Static point				Female	not preg/lact	Adult	Entire	Healthy	3	1
2015-05-02	2015-05-02	Cobras	2 Cobras	Vaccination Form 2	V-020515123231-212-12	1-I	Chirimba PS	Housing category 1			point station	Static point				Male		Adult	Entire	Healthy	3	1
2015-05-02	2015-05-02	Cobras	2 Cobras	Vaccination Form 2	V-020515124358-212-14	1-I	Chirimba PS	Housing category 1			point station	Static point				Female	not preg/lact	Adult	Entire	Healthy	3	1
2015-05-02	2015-05-02	Cobras	2 Cobras	Vaccination Form 2	V-020515134715-212-24	1-G	Chirimba PS	Housing category 1			point station	Static point				Male		Adult	Entire	Healthy	3	1
2015-05-02	2015-05-02	Cobras	2 Cobras	Vaccination Form 2	V-020515134922-212-26	1-G	Chirimba PS	Housing category 1			point station	Static point				Female	not preg/lact	Adult	Entire	Healthy	3	1
2015-05-02	2015-05-02	Cobras	2 Cobras	Vaccination Form 2	V-020515135756-212-31	1-G	Chirimba PS	Housing category 1			point station	Static point				Male		Adult	Entire	Healthy	3	1
2015-05-02	2015-05-02	Cobras	2 Cobras	Vaccination Form 2	V-020515140041-212-32	1-G	Chirimba PS	Housing category 1			point station	Static point				Male		Adult	Entire	Healthy	3	1
2015-05-02	2015-05-02	Cobras	2 Cobras	Vaccination Form 2	V-020515140150-212-33	1-G	Chirimba PS	Housing category 1			point station	Static point				Female	not preg/lact	Adult	Entire	Healthy	3	1
2015-05-02	2015-05-02	Cobras	2 Cobras	Vaccination Form 2	V-020515140431-212-39	1-G	Chirimba PS	Housing category 1			point station	Static point				Male		Adult	Entire	Healthy	3	1
2015-05-02	2015-05-02	Cobras	2 Cobras	Vaccination Form 2	V-020515141513-212-50	1-G	Chirimba PS	Housing category 1			point station	Static point				Male		Adult	Entire	Healthy	3	1
2015-05-02	2015-05-02	Cobras	2 Cobras	Vaccination Form 2	V-020515143046-212-60	1-G	Chirimba PS	Housing category 1			point station	Static point				Female	not preg/lact	Adult	Entire	Healthy	3	1
2015-05-02	2015-05-02	Cobras	2 Cobras	Vaccination Form 2	V-020515143855-212-61	1-G	Chirimba PS	Housing category 1			point station	Static point				Male		Adult	Entire	Healthy	3	1
2015-05-02	2015-05-02	Cobras	2 Cobras	Vaccination Form 2	V-020515144219-212-63	1-G	Chirimba PS	Housing category 1			point station	Static point				Female	not preg/lact	Adult	Entire	Healthy	3	1
2015-05-02	2015-05-02	Cobras	2 Cobras	Vaccination Form 2	V-020515145250-212-68	1-G	Chirimba PS	Housing category 1			point station	Static point				Male		Adult	Entire	Healthy	3	1
2015-05-02	2015-05-02	Cobras	2 Cobras	Vaccination Form 2	V-020515150707-212-75	1-G	Chirimba PS	Housing category 1			point station	Static point				Male		Adult	Entire	Healthy	3	1
2015-05-02	2015-05-02	Cobras	2 Cobras	Vaccination Form 2	V-020515150808-212-76	1-G	Chirimba PS	Housing category 1			point station	Static point				Male		Adult	Entire	Healthy	3	1
2015-05-02	2015-05-02	Cobras	2 Cobras	Vaccination Form 2	V-020515151023-212-78	1-G	Chirimba PS	Housing category 1			point station	Static point				Male		Adult	Entire	Healthy	3	1
2015-05-02	2015-05-05	Cobras	2 Cobras	Vaccination Form 2	V-020515204246-212-83		Chirimba PS				point station	Static point				Female	not preg/lact	Adult	unknown sex	Healthy	3	1
2015-05-02	2015-05-05	Cobras	2 Cobras	Vaccination Form 2	V-020515204311-212-84		Chirimba PS				point station	Static point				Female	not preg/lact	Adult	unknown sex	Healthy	3	1
2015-05-02	2015-05-05	Cobras	2 Cobras	Vaccination Form 2	V-020515204536-212-88		Chirimba PS				point station	Static point				Female	not preg/lact	Adult	unknown sex	Healthy	3	1
2015-05-02	2015-05-05	Cobras	2 Cobras	Vaccination Form 2	V-020515205237-212-97		Chirimba PS				point station	Static point				Female	not preg/lact	Adult	unknown sex	Healthy	3	1
2015-05-02	2015-05-05	Cobras	2 Cobras	Vaccination Form 2	V-020515205308-212-98		Chirimba PS				point station	Static point				Female	not preg/lact	Adult	unknown sex	Healthy	3	1
2015-05-02	2015-05-05	Cobras	2 Cobras	Vaccination Form 2	V-020515205443-212-102		Chirimba PS				point station	Static point				Male		Adult	unknown sex	Healthy	3	1
2015-05-02	2015-05-05	Cobras	2 Cobras	Vaccination Form 2	V-020515204140-212-82		Chirimba PS				point station	Static point				Male		Adult	unknown sex	Healthy	3	3
2015-05-02	2015-05-05	Cobras	2 Cobras	Vaccination Form 2	V-020515204646-212-91		Chirimba PS				point station	Static point				Male		Adult	unknown sex	Healthy	3	1
2015-05-02	2015-05-05	Cobras	2 Cobras	Vaccination Form 2	V-020515204738-212-93		Chirimba PS				point station	Static point				Male		Adult	unknown sex	Healthy	3	1
2015-05-02	2015-05-05	Cobras	2 Cobras	Vaccination Form 2	V-020515205154-212-95		Chirimba PS				point station	Static point				Male		Adult	unknown sex	Healthy	3	1
2015-05-02	2015-05-05	Cobras	2 Cobras	Vaccination Form 2	V-020515205215-212-96		Chirimba PS				point station	Static point				Male		Adult	unknown sex	Healthy	3	1
2015-05-02	2015-05-05	Cobras	2 Cobras	Vaccination Form 2	V-020515205415-212-101		Chirimba PS				point station	Static point				Female	not preg/lact	Adult	unknown sex	Healthy	3	1
2015-05-02	2015-05-05	Cobras	2 Cobras	Vaccination Form 2	V-020515204438-212-86		Chirimba PS				point station	Static point				Male		Adult	unknown sex	Healthy	3	1
2015-05-02	2015-05-05	Cobras	2 Cobras	Vaccination Form 2	V-020515204600-212-89		Chirimba PS				point station	Static point				Male		Adult	unknown sex	Healthy	3	1
2015-05-02	2015-05-05	Cobras	2 Cobras	Vaccination Form 2	V-020515204625-212-90		Chirimba PS				point station	Static point				Male		Adult	Neutered	Healthy	3	1
2015-05-02	2015-05-05	Cobras	2 Cobras	Vaccination Form 2	V-020515204710-212-92		Chirimba PS				point station	Static point				Male		Adult	unknown sex	Healthy	3	1
2015-05-02	2015-05-05	Cobras	2 Cobras	Vaccination Form 2	V-020515204803-212-94		Chirimba PS				point station	Static point				Female	lactating	Adult	unknown sex	Healthy	3	1
2015-05-02	2015-05-05	Cobras	2 Cobras	Vaccination Form 2	V-020515205332-212-99		Chirimba PS				point station	Static point				Male		Adult	unknown sex	Healthy	3	1
2015-05-02	2015-05-05	Cobras	2 Cobras	Vaccination Form 2	V-020515205354-212-100		Chirimba PS				point station	Static point				Male		Adult	unknown sex	Healthy	3	1
2015-05-02	2015-05-05	Cobras	2 Cobras	Vaccination Form 2	V-020515204334-212-85		Chirimba PS				point station	Static point				Male		Adult	unknown sex	Healthy	3	1
2015-05-02	2015-05-05	Cobras	2 Cobras	Vaccination Form 2	V-020515204513-212-87		Chirimba PS				point station	Static point				Male		Adult	unknown sex	Healthy	3	1
2015-05-02	2015-05-02	Crocodiles	2 Crocodiles	Vaccination Form 2	V-020515130728-209-12	1-I	Chirimba PS	Housing category 1			point station	Static point				Female	not preg/lact	Adult	Entire	Healthy	3	1
2015-05-02	2015-05-02	Crocodiles	2 Crocodiles	Vaccination Form 2	V-020515131220-209-13	1-I	Chirimba PS	Housing category 1			point station	Static point				Male		Puppy	Entire	Healthy	2	1
2015-05-02	2015-05-02	Crocodiles	2 Crocodiles	Vaccination Form 2	V-020515134052-209-17	1-I	Chirimba PS	Housing category 1			point station	Static point				Female	not preg/lact	Adult	Entire	Healthy	2	1
2015-05-02	2015-05-02	Crocodiles	2 Crocodiles	Vaccination Form 2	V-020515135554-209-18	1-I	Chirimba PS	Housing category 1			point station	Static point				Female	not preg/lact	Puppy	Entire	Healthy	2	1
2015-05-02	2015-05-02	Crocodiles	2 Crocodiles	Vaccination Form 2	V-020515122358-209-2	1-I	Chirimba PS	Housing category 1			point station	Static point				Female	lactating	Adult	Entire	Healthy	3	1
2015-05-02	2015-05-02	Crocodiles	2 Crocodiles	Vaccination Form 2	V-020515123541-209-5	1-I	Chirimba PS	Housing category 1			point station	Static point				Male		Adult	Entire	Healthy	3	1
2015-05-02	2015-05-02	Crocodiles	2 Crocodiles	Vaccination Form 2	V-020515125023-209-8	1-I	Chirimba PS	Housing category 1			point station	Static point				Male		Adult	Entire	Healthy	2	1
2015-05-02	2015-05-02	Crocodiles	2 Crocodiles	Vaccination Form 2	V-020515125728-209-10	1-I	Chirimba PS	Housing category 1			point station	Static point				Female	not preg/lact	Adult	unknown sex	Healthy	3	1
2015-05-02	2015-05-02	Crocodiles	2 Crocodiles	Vaccination Form 2	V-020515140145-209-20	1-I	Chirimba PS	Housing category 1			point station	Static point				Female	not preg/lact	Adult	Entire	Healthy	3	1
2015-05-02	2015-05-02	Crocodiles	2 Crocodiles	Vaccination Form 2	V-020515143321-209-26	1-I	Chirimba PS	Housing category 1			point station	Static point				Male		Adult	Entire	Healthy	2	2
2015-05-02	2015-05-02	Crocodiles	2 Crocodiles	Vaccination Form 2	V-020515144724-209-28	1-I	Chirimba PS	Housing category 1			point station	Static point				Female	not preg/lact	Puppy	Entire	Healthy	2	1
2015-05-02	2015-05-02	Crocodiles	2 Crocodiles	Vaccination Form 2	V-020515150031-209-36	1-I	Chirimba PS	Housing category 1			point station	Static point				Female	not preg/lact	Puppy	Entire	Healthy	3	1
2015-05-02	2015-05-02	Crocodiles	2 Crocodiles	Vaccination Form 2	V-020515150204-209-39	1-I	Chirimba PS	Housing category 1			point station	Static point				Female	lactating	Adult	Entire	Healthy	3	1
2015-05-02	2015-05-02	Crocodiles	2 Crocodiles	Vaccination Form 2	V-020515154221-209-48	1-I	Chirimba PS	Housing category 1			point station	Static point				Male		Adult	Entire	Healthy	3	1
2015-05-02	2015-05-02	Crocodiles	2 Crocodiles	Vaccination Form 2	V-020515154416-209-50	1-I	Chirimba PS	Housing category 1			point station	Static point				Female	not preg/lact	Puppy	Entire	Healthy	3	1
2015-05-02	2015-05-02	Crocodiles	2 Crocodiles	Vaccination Form 2	V-020515140708-209-21	1-I	Chirimba PS	Housing category 1			point station	Static point				Female	pregnant	Adult	Entire	Healthy	2	1
2015-05-02	2015-05-02	Crocodiles	2 Crocodiles	Vaccination Form 2	V-020515142807-209-23	1-I	Chirimba PS	Housing category 1			point station	Static point				Male		Adult	Entire	Healthy	3	1
2015-05-02	2015-05-02	Crocodiles	2 Crocodiles	Vaccination Form 2	V-020515145100-209-29	1-I	Chirimba PS	Housing category 1			point station	Static point				Male		Adult	Entire	Healthy	3	2
2015-05-02	2015-05-02	Crocodiles	2 Crocodiles	Vaccination Form 2	V-020515145451-209-33	1-I	Chirimba PS	Housing category 1			point station	Static point				Female	pregnant	Adult	Entire	Healthy	2	2
2015-05-02	2015-05-02	Crocodiles	2 Crocodiles	Vaccination Form 2	V-020515150329-209-40	1-I	Chirimba PS	Housing category 1			point station	Static point				Female	not preg/lact	Adult	Entire	Healthy	3	1
2015-05-02	2015-05-02	Crocodiles	2 Crocodiles	Vaccination Form 2	V-020515153701-209-43	1-I	Chirimba PS	Housing category 1			point station	Static point				Male		Adult	Entire	Healthy	3	1
2015-05-02	2015-05-02	Crocodiles	2 Crocodiles	Vaccination Form 2	V-020515155311-209-57	1-I	Chirimba PS	Housing category 1			point station	Static point				Male		Adult	Entire	Healthy	3	1
2015-05-02	2015-05-02	Crocodiles	2 Crocodiles	Vaccination Form 2	V-020515155956-209-62	1-I	Chirimba PS	Housing category 1			point station	Static point				Male		Adult	Entire	Healthy	3	1
2015-05-02	2015-05-02	Crocodiles	2 Crocodiles	Vaccination Form 2	V-020515160214-209-66	1-I	Chirimba PS	Housing category 1			point station	Static point				Female	pregnant	Adult	Entire	Healthy	3	1
2015-05-02	2015-05-02	Crocodiles	2 Crocodiles	Vaccination Form 2	V-020515160512-209-67	1-I	Chirimba PS	Housing category 1			point station	Static point				Male		Adult	unknown sex	Healthy	3	1
2015-05-02	2015-05-02	Crocodiles	2 Crocodiles	Vaccination Form 2	V-020515154624-209-52	1-I	Chirimba PS	Housing category 1			point station	Static point				Female	not preg/lact	Adult	Entire	Healthy	3	1
2015-05-02	2015-05-02	Crocodiles	2 Crocodiles	Vaccination Form 2	V-020515154736-209-54	1-I	Chirimba PS	Housing category 1			point station	Static point				Female	not preg/lact	Adult	Entire	Healthy	2	3
2015-05-02	2015-05-02	Crocodiles	2 Crocodiles	Vaccination Form 2	V-020515155239-209-56	1-I	Chirimba PS	Housing category 1			point station	Static point				Male		Adult	Entire	Healthy	3	1
2015-05-02	2015-05-02	Crocodiles	2 Crocodiles	Vaccination Form 2	V-020515155518-209-58	1-I	Chirimba PS	Housing category 1			point station	Static point				Female	not preg/lact	Puppy	Entire	Healthy	3	1
2015-05-02	2015-05-02	Crocodiles	2 Crocodiles	Vaccination Form 2	V-020515160111-209-64	1-I	Chirimba PS	Housing category 1			point station	Static point				Male		Adult	Entire	Healthy	3	1
2015-05-02	2015-05-02	Crocodiles	2 Crocodiles	Vaccination Form 2	V-020515160148-209-65	1-I	Chirimba PS	Housing category 1			point station	Static point				Male		Puppy	Entire	Healthy	2	2
2015-05-02	2015-05-02	Crocodiles	2 Crocodiles	Vaccination Form 2	V-020515123041-209-3	1-I	Chirimba PS	Housing category 1			point station	Static point				Female	pregnant	Adult	Entire	Sick(lame)	2	1
2015-05-02	2015-05-02	Crocodiles	2 Crocodiles	Vaccination Form 2	V-020515123719-209-6	1-I	Chirimba PS	Housing category 1			point station	Static point				Female	not preg/lact	Adult	unknown sex	Healthy	2	1
2015-05-02	2015-05-02	Crocodiles	2 Crocodiles	Vaccination Form 2	V-020515124224-209-7	1-I	Chirimba PS	Housing category 1			point station	Static point				Female	not preg/lact	Adult	Entire	Healthy	3	1
2015-05-02	2015-05-02	Crocodiles	2 Crocodiles	Vaccination Form 2	V-020515125300-209-9	1-I	Chirimba PS	Housing category 1			point station	Static point				Female	lactating	Adult	Entire	Healthy	3	2
2015-05-02	2015-05-02	Crocodiles	2 Crocodiles	Vaccination Form 2	V-020515130125-209-11	1-I	Chirimba PS	Housing category 1			point station	Static point				Male		Adult	Entire	Healthy	3	1
2015-05-02	2015-05-02	Crocodiles	2 Crocodiles	Vaccination Form 2	V-020515133245-209-14	1-I	Chirimba PS	Housing category 1			point station	Static point				Male		Adult	Entire	Healthy	2	1
2015-05-02	2015-05-02	Crocodiles	2 Crocodiles	Vaccination Form 2	V-020515133551-209-15	1-I	Chirimba PS	Housing category 1			point station	Static point				Male		Adult	Entire	Healthy	3	1
2015-05-02	2015-05-02	Crocodiles	2 Crocodiles	Vaccination Form 2	V-020515140852-209-22	1-I	Chirimba PS	Housing category 1			point station	Static point				Unknown		Adult	unknown sex	Healthy	3	1
2015-05-02	2015-05-02	Crocodiles	2 Crocodiles	Vaccination Form 2	V-020515143117-209-24	1-I	Chirimba PS	Housing category 1			point station	Static point				Female	lactating	Adult	Entire	Healthy	1	1
2015-05-02	2015-05-02	Crocodiles	2 Crocodiles	Vaccination Form 2	V-020515143231-209-25	1-I	Chirimba PS	Housing category 1			point station	Static point				Male		Adult	Entire	Healthy	2	1
2015-05-02	2015-05-02	Crocodiles	2 Crocodiles	Vaccination Form 2	V-020515145234-209-30	1-I	Chirimba PS	Housing category 1			point station	Static point				Male		Adult	Entire	Healthy	2	1
2015-05-02	2015-05-02	Crocodiles	2 Crocodiles	Vaccination Form 2	V-020515145316-209-31	1-I	Chirimba PS	Housing category 1			point station	Static point				Female	not preg/lact	Adult	Entire	Healthy	2	1
2015-05-02	2015-05-02	Crocodiles	2 Crocodiles	Vaccination Form 2	V-020515145816-209-34	1-I	Chirimba PS	Housing category 1			point station	Static point				Female	not preg/lact	Puppy	Entire	Healthy	3	1
2015-05-02	2015-05-02	Crocodiles	2 Crocodiles	Vaccination Form 2	V-020515150102-209-37	1-I	Chirimba PS	Housing category 1			point station	Static point				Male		Adult	Entire	Healthy	3	1
2015-05-02	2015-05-02	Crocodiles	2 Crocodiles	Vaccination Form 2	V-020515150433-209-41	1-I	Chirimba PS	Housing category 1			point station	Static point				Male		Adult	Entire	Healthy	3	1
2015-05-02	2015-05-02	Crocodiles	2 Crocodiles	Vaccination Form 2	V-020515153849-209-45	1-I	Chirimba PS	Housing category 1			point station	Static point				Male		Adult	Entire	Healthy	3	2
2015-05-02	2015-05-02	Crocodiles	2 Crocodiles	Vaccination Form 2	V-020515154108-209-47	1-I	Chirimba PS	Housing category 1			point station	Static point				Female	not preg/lact	Adult	Entire	Healthy	3	1
2015-05-02	2015-05-02	Crocodiles	2 Crocodiles	Vaccination Form 2	V-020515154658-209-53	1-I	Chirimba PS	Housing category 1			point station	Static point				Female	not preg/lact	Adult	Entire	Healthy	3	1
2015-05-02	2015-05-02	Crocodiles	2 Crocodiles	Vaccination Form 2	V-020515155103-209-55	1-I	Chirimba PS	Housing category 1			point station	Static point				Female	not preg/lact	Adult	Entire	Healthy	3	1
2015-05-02	2015-05-02	Crocodiles	2 Crocodiles	Vaccination Form 2	V-020515155856-209-60	1-I	Chirimba PS	Housing category 1			point station	Static point				Male		Adult	Entire	Healthy	3	1
2015-05-02	2015-05-02	Crocodiles	2 Crocodiles	Vaccination Form 2	V-020515155933-209-61	1-I	Chirimba PS	Housing category 1			point station	Static point				Male		Adult	Entire	Healthy	3	1
2015-05-02	2015-05-02	Crocodiles	2 Crocodiles	Vaccination Form 2	V-020515160037-209-63	1-I	Chirimba PS	Housing category 1			point station	Static point				Male		Adult	Entire	Healthy	3	1
2015-05-02	2015-05-02	Crocodiles	2 Crocodiles	Vaccination Form 2	V-020515120713-209-1	1-I	Chirimba PS	Housing category 1			point station	Static point				Female	pregnant	Adult	Entire	Healthy	3	1
2015-05-02	2015-05-02	Crocodiles	2 Crocodiles	Vaccination Form 2	V-020515123221-209-4	1-I	Chirimba PS	Housing category 1			point station	Static point				Female	pregnant	Adult	Entire	Healthy	3	2
2015-05-02	2015-05-02	Crocodiles	2 Crocodiles	Vaccination Form 2	V-020515133904-209-16	1-I	Chirimba PS	Housing category 1			point station	Static point				Female	not preg/lact	Adult	Entire	Healthy	2	2
2015-05-02	2015-05-02	Crocodiles	2 Crocodiles	Vaccination Form 2	V-020515140023-209-19	1-I	Chirimba PS	Housing category 1			point station	Static point				Female	not preg/lact	Adult	Neutered	Healthy	3	1
2015-05-02	2015-05-02	Crocodiles	2 Crocodiles	Vaccination Form 2	V-020515144634-209-27	1-I	Chirimba PS	Housing category 1			point station	Static point				Female	lactating	Adult	Entire	Healthy	3	1
2015-05-02	2015-05-02	Crocodiles	2 Crocodiles	Vaccination Form 2	V-020515145342-209-32	1-I	Chirimba PS	Housing category 1			point station	Static point				Female	not preg/lact	Adult	Entire	Healthy	2	1
2015-05-02	2015-05-02	Crocodiles	2 Crocodiles	Vaccination Form 2	V-020515145907-209-35	1-I	Chirimba PS	Housing category 1			point station	Static point				Female	not preg/lact	Puppy	Entire	Healthy	3	1
2015-05-02	2015-05-02	Crocodiles	2 Crocodiles	Vaccination Form 2	V-020515150137-209-38	1-I	Chirimba PS	Housing category 1			point station	Static point				Male		Adult	Entire	Healthy	3	1
2015-05-02	2015-05-02	Crocodiles	2 Crocodiles	Vaccination Form 2	V-020515150507-209-42	1-I	Chirimba PS	Housing category 1			point station	Static point				Male		Adult	Entire	Healthy	3	1
2015-05-02	2015-05-02	Crocodiles	2 Crocodiles	Vaccination Form 2	V-020515153802-209-44	1-I	Chirimba PS	Housing category 1			point station	Static point				Male		Adult	Entire	Healthy	3	1
2015-05-02	2015-05-02	Crocodiles	2 Crocodiles	Vaccination Form 2	V-020515153928-209-46	1-I	Chirimba PS	Housing category 1			point station	Static point				Male		Adult	Entire	Sick(other)	1	1
2015-05-02	2015-05-02	Crocodiles	2 Crocodiles	Vaccination Form 2	V-020515154339-209-49	1-I	Chirimba PS	Housing category 1			point station	Static point				Female	not preg/lact	Puppy	Entire	Healthy	3	1
2015-05-02	2015-05-02	Crocodiles	2 Crocodiles	Vaccination Form 2	V-020515154509-209-51	1-I	Chirimba PS	Housing category 1			point station	Static point				Female	not preg/lact	Puppy	Entire	Healthy	3	1
2015-05-02	2015-05-02	Crocodiles	2 Crocodiles	Vaccination Form 2	V-020515155758-209-59	1-I	Chirimba PS	Housing category 1			point station	Static point				Female	not preg/lact	Adult	Entire	Healthy	3	1
2015-05-02	2015-05-02	Crocodiles	2 Crocodiles	Vaccination Form 2	V-020515160703-209-68	1-I	Chirimba PS	Housing category 1			point station	Static point				Male		Adult	Entire	Healthy	3	1
2015-05-02	2015-05-04	Crocodiles	2 Crocodiles	Vaccination Form 2	V-020515202807-209-80		Chirimba PS				point station	Static point				Male		Adult	Entire	Healthy	3	1
2015-05-02	2015-05-04	Crocodiles	2 Crocodiles	Vaccination Form 2	V-020515201729-209-69		Chirimba PS				point station	Static point				Male		Adult	Entire	Healthy	3	1
2015-05-02	2015-05-04	Crocodiles	2 Crocodiles	Vaccination Form 2	V-020515202014-209-71		Chirimba PS				point station	Static point				Female	not preg/lact	Adult	Entire	Healthy	2	1
2015-05-02	2015-05-04	Crocodiles	2 Crocodiles	Vaccination Form 2	V-020515202204-209-74		Chirimba PS				point station	Static point				Female	not preg/lact	Adult	Entire	Healthy	2	1
2015-05-02	2015-05-04	Crocodiles	2 Crocodiles	Vaccination Form 2	V-020515202252-209-75		Chirimba PS				point station	Static point				Male		Adult	Entire	Healthy	2	1
2015-05-02	2015-05-04	Crocodiles	2 Crocodiles	Vaccination Form 2	V-020515202632-209-78		Chirimba PS				point station	Static point				Female	not preg/lact	Adult	Entire	Healthy	3	1
2015-05-02	2015-05-04	Crocodiles	2 Crocodiles	Vaccination Form 2	V-020515202725-209-79		Chirimba PS				point station	Static point				Female	not preg/lact	Adult	Entire	Healthy	3	1
2015-05-02	2015-05-04	Crocodiles	2 Crocodiles	Vaccination Form 2	V-020515202859-209-82		Chirimba PS				point station	Static point				Male		Adult	Entire	Healthy	3	2
2015-05-02	2015-05-04	Crocodiles	2 Crocodiles	Vaccination Form 2	V-020515202956-209-84		Chirimba PS				point station	Static point				Male		Adult	Entire	Healthy	3	3
2015-05-02	2015-05-04	Crocodiles	2 Crocodiles	Vaccination Form 2	V-020515203308-209-86		Chirimba PS				point station	Static point				Male		Adult	Entire	Healthy	3	1
2015-05-02	2015-05-04	Crocodiles	2 Crocodiles	Vaccination Form 2	V-020515203346-209-87		Chirimba PS				point station	Static point				Male		Adult	Entire	Healthy	2	1
2015-05-02	2015-05-04	Crocodiles	2 Crocodiles	Vaccination Form 2	V-020515203422-209-88		Chirimba PS				point station	Static point				Female	pregnant	Adult	Entire	Healthy	3	1
2015-05-02	2015-05-04	Crocodiles	2 Crocodiles	Vaccination Form 2	V-020515202524-209-77		Chirimba PS				point station	Static point				Female	not preg/lact	Adult	Entire	Healthy	3	1
2015-05-02	2015-05-04	Crocodiles	2 Crocodiles	Vaccination Form 2	V-020515201917-209-70		Chirimba PS				point station	Static point				Female	not preg/lact	Adult	Entire	Healthy	2	1
2015-05-02	2015-05-04	Crocodiles	2 Crocodiles	Vaccination Form 2	V-020515202107-209-72		Chirimba PS				point station	Static point				Female	not preg/lact	Adult	Entire	Healthy	3	1
2015-05-02	2015-05-04	Crocodiles	2 Crocodiles	Vaccination Form 2	V-020515202136-209-73		Chirimba PS				point station	Static point				Male		Adult	Entire	Healthy	2	1
2015-05-02	2015-05-04	Crocodiles	2 Crocodiles	Vaccination Form 2	V-020515202429-209-76		Chirimba PS				point station	Static point				Female	not preg/lact	Adult	Entire	Healthy	3	1
2015-05-02	2015-05-04	Crocodiles	2 Crocodiles	Vaccination Form 2	V-020515202837-209-81		Chirimba PS				point station	Static point				Male		Adult	Entire	Healthy	3	1
2015-05-02	2015-05-04	Crocodiles	2 Crocodiles	Vaccination Form 2	V-020515202925-209-83		Chirimba PS				point station	Static point				Male		Adult	Neutered	Healthy	2	2
2015-05-02	2015-05-04	Crocodiles	2 Crocodiles	Vaccination Form 2	V-020515203050-209-85		Chirimba PS				point station	Static point				Male		Adult	Entire	Healthy	3	1
2015-05-02	2015-05-04	Crocodiles	2 Crocodiles	Vaccination Form 2	V-020515203538-209-89		Chirimba PS				point station	Static point				Female	not preg/lact	Adult	Entire	Healthy	2	1
2015-05-02	2015-05-02	Crocodiles	2 Crocodiles	Vaccination Form 2	V-020515120717-210-52	1-I	Chirimba PS	Housing category 1			point station	Static point				Female	pregnant	Adult	Entire	Healthy	3	1
2015-05-02	2015-05-02	Crocodiles	2 Crocodiles	Vaccination Form 2	V-020515122620-210-54	1-I	Chirimba PS	Housing category 1			point station	Static point				Female	not preg/lact	Adult	Entire	Healthy	2	1
2015-05-02	2015-05-02	Crocodiles	2 Crocodiles	Vaccination Form 2	V-020515124310-210-58	1-I	Chirimba PS	Housing category 1			point station	Static point				Female	not preg/lact	Adult	Entire	Healthy	3	1
2015-05-02	2015-05-02	Crocodiles	2 Crocodiles	Vaccination Form 2	V-020515122410-210-53	1-I	Chirimba PS	Housing category 1			point station	Static point				Female	pregnant	Adult	Entire	Healthy	3	1
2015-05-02	2015-05-02	Crocodiles	2 Crocodiles	Vaccination Form 2	V-020515122822-210-56	1-I	Chirimba PS	Housing category 1			point station	Static point				Female	pregnant	Adult	Entire	Healthy	3	1
2015-05-02	2015-05-02	Crocodiles	2 Crocodiles	Vaccination Form 2	V-020515124349-210-59	1-I	Chirimba PS	Housing category 1			point station	Static point				Female	not preg/lact	Adult	Entire	Healthy	3	1
2015-05-02	2015-05-02	Crocodiles	2 Crocodiles	Vaccination Form 2	V-020515133733-210-63	1-I	Chirimba PS	Housing category 1			point station	Static point				Female	pregnant	Adult	Entire	Healthy	3	1
2015-05-02	2015-05-02	Crocodiles	2 Crocodiles	Vaccination Form 2	V-020515140115-210-69	1-I	Chirimba PS	Housing category 1			point station	Static point				Female	not preg/lact	Adult	Entire	Healthy	3	1
2015-05-02	2015-05-02	Crocodiles	2 Crocodiles	Vaccination Form 2	V-020515140547-210-70	1-I	Chirimba PS	Housing category 1			point station	Static point				Male		Adult	Neutered	Healthy	3	1
2015-05-02	2015-05-02	Crocodiles	2 Crocodiles	Vaccination Form 2	V-020515142801-210-76	1-I	Chirimba PS	Housing category 1			point station	Static point				Female	not preg/lact	Adult	Entire	Sick(wounds)	2	2
2015-05-02	2015-05-02	Crocodiles	2 Crocodiles	Vaccination Form 2	V-020515143106-210-79	1-I	Chirimba PS	Housing category 1			point station	Static point				Female	not preg/lact	Adult	Entire	Healthy	3	1
2015-05-02	2015-05-02	Crocodiles	2 Crocodiles	Vaccination Form 2	V-020515143925-210-89	1-I	Chirimba PS	Housing category 1			point station	Static point				Female	pregnant	Adult	Entire	Healthy	3	1
2015-05-02	2015-05-02	Crocodiles	2 Crocodiles	Vaccination Form 2	V-020515144139-210-91	1-I	Chirimba PS	Housing category 1			point station	Static point				Male		Adult	Entire	Healthy	3	1
2015-05-02	2015-05-02	Crocodiles	2 Crocodiles	Vaccination Form 2	V-020515144418-210-94	1-I	Chirimba PS	Housing category 1			point station	Static point				Male		Puppy	Neutered	Healthy	3	1
2015-05-02	2015-05-02	Crocodiles	2 Crocodiles	Vaccination Form 2	V-020515144830-210-96	1-I	Chirimba PS	Housing category 1			point station	Static point				Male		Adult	Entire	Healthy	3	1
2015-05-02	2015-05-02	Crocodiles	2 Crocodiles	Vaccination Form 2	V-020515145331-210-102	1-I	Chirimba PS	Housing category 1			point station	Static point				Female	pregnant	Adult	Entire	Healthy	3	1
2015-05-02	2015-05-02	Crocodiles	2 Crocodiles	Vaccination Form 2	V-020515145635-210-106	1-I	Chirimba PS	Housing category 1			point station	Static point				Male		Adult	Entire	Sick(wounds)	2	2
2015-05-02	2015-05-02	Crocodiles	2 Crocodiles	Vaccination Form 2	V-020515134048-210-64	1-I	Chirimba PS	Housing category 1			point station	Static point				Female	pregnant	Adult	Entire	Healthy	3	1
2015-05-02	2015-05-02	Crocodiles	2 Crocodiles	Vaccination Form 2	V-020515134445-210-65	1-I	Chirimba PS	Housing category 1			point station	Static point				Female	not preg/lact	Adult	Entire	Healthy	3	1
2015-05-02	2015-05-02	Crocodiles	2 Crocodiles	Vaccination Form 2	V-020515140946-210-71	1-I	Chirimba PS	Housing category 1			point station	Static point				Female	not preg/lact	Adult	Entire	Healthy	3	1
2015-05-02	2015-05-02	Crocodiles	2 Crocodiles	Vaccination Form 2	V-020515142957-210-78	1-I	Chirimba PS	Housing category 1			point station	Static point				Male		Adult	Entire	Healthy	3	1
2015-05-02	2015-05-02	Crocodiles	2 Crocodiles	Vaccination Form 2	V-020515143241-210-81	1-I	Chirimba PS	Housing category 1			point station	Static point				Female	not preg/lact	Adult	Entire	Healthy	3	1
2015-05-02	2015-05-02	Crocodiles	2 Crocodiles	Vaccination Form 2	V-020515143544-210-85	1-I	Chirimba PS	Housing category 1			point station	Static point				Female	not preg/lact	Adult	Entire	Healthy	3	1
2015-05-02	2015-05-02	Crocodiles	2 Crocodiles	Vaccination Form 2	V-020515144219-210-92	1-I	Chirimba PS	Housing category 1			point station	Static point				Male		Adult	Entire	Healthy	4	1
2015-05-02	2015-05-02	Crocodiles	2 Crocodiles	Vaccination Form 2	V-020515145041-210-99	1-I	Chirimba PS	Housing category 1			point station	Static point				Male		Adult	Entire	Healthy	3	1
2015-05-02	2015-05-02	Crocodiles	2 Crocodiles	Vaccination Form 2	V-020515145209-210-100	1-I	Chirimba PS	Housing category 1			point station	Static point				Male		Puppy	Neutered	Healthy	3	1
2015-05-02	2015-05-02	Crocodiles	2 Crocodiles	Vaccination Form 2	V-020515145545-210-105	1-I	Chirimba PS	Housing category 1			point station	Static point				Male		Adult	Entire	Healthy	3	1
2015-05-02	2015-05-02	Crocodiles	2 Crocodiles	Vaccination Form 2	V-020515145721-210-107	1-I	Chirimba PS	Housing category 1			point station	Static point				Female	not preg/lact	Adult	Entire	Sick(wounds)	2	3
2015-05-02	2015-05-02	Crocodiles	2 Crocodiles	Vaccination Form 2	V-020515151100-210-121	1-I	Chirimba PS	Housing category 1			point station	Static point				Male		Adult	Entire	Sick(TVT)	2	2
2015-05-02	2015-05-02	Crocodiles	2 Crocodiles	Vaccination Form 2	V-020515151620-210-124	1-I	Chirimba PS	Housing category 1			point station	Static point				Female	not preg/lact	Adult	Entire	Healthy	3	1
2015-05-02	2015-05-02	Crocodiles	2 Crocodiles	Vaccination Form 2	V-020515153045-210-135	1-I	Chirimba PS	Housing category 1			point station	Static point				Male		Adult	Entire	Healthy	2	2
2015-05-02	2015-05-02	Crocodiles	2 Crocodiles	Vaccination Form 2	V-020515122724-210-55	1-I	Chirimba PS	Housing category 1			point station	Static point				Male		Puppy	Entire	Healthy	3	1
2015-05-02	2015-05-02	Crocodiles	2 Crocodiles	Vaccination Form 2	V-020515123245-210-57	1-I	Chirimba PS	Housing category 1			point station	Static point				Female	not preg/lact	Adult	Entire	Sick(wounds)	2	1
2015-05-02	2015-05-02	Crocodiles	2 Crocodiles	Vaccination Form 2	V-020515133527-210-62	1-I	Chirimba PS	Housing category 1			point station	Static point				Female	not preg/lact	Adult	Entire	Healthy	3	1
2015-05-02	2015-05-02	Crocodiles	2 Crocodiles	Vaccination Form 2	V-020515134752-210-66	1-I	Chirimba PS	Housing category 1			point station	Static point				Female	pregnant	Adult	Entire	Healthy	3	1
2015-05-02	2015-05-02	Crocodiles	2 Crocodiles	Vaccination Form 2	V-020515134846-210-67	1-I	Chirimba PS	Housing category 1			point station	Static point				Female	pregnant	Adult	Entire	Healthy	3	1
2015-05-02	2015-05-02	Crocodiles	2 Crocodiles	Vaccination Form 2	V-020515141027-210-72	1-I	Chirimba PS	Housing category 1			point station	Static point				Male		Adult	Neutered	Healthy	3	1
2015-05-02	2015-05-02	Crocodiles	2 Crocodiles	Vaccination Form 2	V-020515141336-210-73	1-I	Chirimba PS	Housing category 1			point station	Static point				Male		Puppy	Entire	Healthy	2	1
2015-05-02	2015-05-02	Crocodiles	2 Crocodiles	Vaccination Form 2	V-020515141434-210-74	1-I	Chirimba PS	Housing category 1			point station	Static point				Female	not preg/lact	Adult	Neutered	Healthy	3	1
2015-05-02	2015-05-02	Crocodiles	2 Crocodiles	Vaccination Form 2	V-020515142905-210-77	1-I	Chirimba PS	Housing category 1			point station	Static point				Female	pregnant	Adult	Entire	Healthy	3	1
2015-05-02	2015-05-02	Crocodiles	2 Crocodiles	Vaccination Form 2	V-020515143331-210-82	1-I	Chirimba PS	Housing category 1			point station	Static point				Female	not preg/lact	Adult	Entire	Healthy	2	1
2015-05-02	2015-05-02	Crocodiles	2 Crocodiles	Vaccination Form 2	V-020515143401-210-83	1-I	Chirimba PS	Housing category 1			point station	Static point				Female	not preg/lact	Adult	Entire	Healthy	3	1
2015-05-02	2015-05-02	Crocodiles	2 Crocodiles	Vaccination Form 2	V-020515143447-210-84	1-I	Chirimba PS	Housing category 1			point station	Static point				Female	not preg/lact	Adult	Entire	Healthy	2	1
2015-05-02	2015-05-02	Crocodiles	2 Crocodiles	Vaccination Form 2	V-020515145919-210-108	1-I	Chirimba PS	Housing category 1			point station	Static point				Male		Adult	Entire	Healthy	3	1
2015-05-02	2015-05-02	Crocodiles	2 Crocodiles	Vaccination Form 2	V-020515150240-210-112	1-I	Chirimba PS	Housing category 1			point station	Static point				Male		Adult	Entire	Healthy	3	2
2015-05-02	2015-05-02	Crocodiles	2 Crocodiles	Vaccination Form 2	V-020515150318-210-113	1-I	Chirimba PS	Housing category 1			point station	Static point				Male		Adult	Entire	Healthy	3	1
2015-05-02	2015-05-02	Crocodiles	2 Crocodiles	Vaccination Form 2	V-020515150427-210-114	1-I	Chirimba PS	Housing category 1			point station	Static point				Female	not preg/lact	Adult	Entire	Healthy	3	1
2015-05-02	2015-05-02	Crocodiles	2 Crocodiles	Vaccination Form 2	V-020515150735-210-117	1-I	Chirimba PS	Housing category 1			point station	Static point				Female	pregnant	Adult	Entire	Healthy	3	1
2015-05-02	2015-05-02	Crocodiles	2 Crocodiles	Vaccination Form 2	V-020515151147-210-122	1-I	Chirimba PS	Housing category 1			point station	Static point				Male		Adult	Entire	Healthy	3	2
2015-05-02	2015-05-02	Crocodiles	2 Crocodiles	Vaccination Form 2	V-020515151740-210-125	1-I	Chirimba PS	Housing category 1			point station	Static point				Male		Adult	Entire	Healthy	3	1
2015-05-02	2015-05-02	Crocodiles	2 Crocodiles	Vaccination Form 2	V-020515152014-210-128	1-I	Chirimba PS	Housing category 1			point station	Static point				Male		Adult	Entire	Healthy	3	1
2015-05-02	2015-05-02	Crocodiles	2 Crocodiles	Vaccination Form 2	V-020515152222-210-129	1-I	Chirimba PS	Housing category 1			point station	Static point				Male		Adult	Entire	Healthy	3	1
2015-05-02	2015-05-02	Crocodiles	2 Crocodiles	Vaccination Form 2	V-020515153746-210-140	1-I	Chirimba PS	Housing category 1			point station	Static point				Male		Adult	Entire	Healthy	3	2
2015-05-02	2015-05-02	Crocodiles	2 Crocodiles	Vaccination Form 2	V-020515155450-210-151	1-I	Chirimba PS	Housing category 1			point station	Static point				Male		Adult	Entire	Healthy	3	1
2015-05-02	2015-05-02	Crocodiles	2 Crocodiles	Vaccination Form 2	V-020515160536-210-155	1-I	Chirimba PS	Housing category 1			point station	Static point				Female	not preg/lact	Adult	Entire	Healthy	3	1
2015-05-02	2015-05-02	Crocodiles	2 Crocodiles	Vaccination Form 2	V-020515160704-210-156	1-I	Chirimba PS	Housing category 1			point station	Static point				Female	not preg/lact	Adult	Entire	Healthy	3	2
2015-05-02	2015-05-02	Crocodiles	2 Crocodiles	Vaccination Form 2	V-020515153147-210-136	1-I	Chirimba PS	Housing category 1			point station	Static point				Male		Adult	Entire	Healthy	3	2
2015-05-02	2015-05-02	Crocodiles	2 Crocodiles	Vaccination Form 2	V-020515153854-210-141	1-I	Chirimba PS	Housing category 1			point station	Static point				Female	not preg/lact	Adult	Entire	Healthy	2	2
2015-05-02	2015-05-02	Crocodiles	2 Crocodiles	Vaccination Form 2	V-020515154742-210-146	1-I	Chirimba PS	Housing category 1			point station	Static point				Male		Adult	Entire	Healthy	3	1
2015-05-02	2015-05-02	Crocodiles	2 Crocodiles	Vaccination Form 2	V-020515154810-210-147	1-I	Chirimba PS	Housing category 1			point station	Static point				Male		Adult	Entire	Healthy	3	1
2015-05-02	2015-05-02	Crocodiles	2 Crocodiles	Vaccination Form 2	V-020515154914-210-149	1-I	Chirimba PS	Housing category 1			point station	Static point				Male		Adult	Entire	Healthy	3	2
2015-05-02	2015-05-02	Crocodiles	2 Crocodiles	Vaccination Form 2	V-020515155005-210-150	1-I	Chirimba PS	Housing category 1			point station	Static point				Male		Adult	Entire	Healthy	3	1
2015-05-02	2015-05-02	Crocodiles	2 Crocodiles	Vaccination Form 2	V-020515160423-210-154	1-I	Chirimba PS	Housing category 1			point station	Static point				Male		Adult	Entire	Healthy	3	1
2015-05-02	2015-05-02	Crocodiles	2 Crocodiles	Vaccination Form 2	V-020515160932-210-157	1-I	Chirimba PS	Housing category 1			point station	Static point				Male		Adult	Entire	Healthy	3	1
2015-05-02	2015-05-02	Crocodiles	2 Crocodiles	Vaccination Form 2	V-020515161055-210-158	1-I	Chirimba PS	Housing category 1			point station	Static point				Male		Adult	Entire	Healthy	3	1
2015-05-02	2015-05-02	Crocodiles	2 Crocodiles	Vaccination Form 2	V-020515163059-210-164	1-I	Chirimba PS	Housing category 1			point station	Static point				Female	pregnant	Adult	Entire	Healthy	3	1
2015-05-02	2015-05-02	Crocodiles	2 Crocodiles	Vaccination Form 2	V-020515164307-210-169	1-I	Chirimba PS	Housing category 1			point station	Static point				Male		Adult	Entire	Healthy	3	1
2015-05-02	2015-05-02	Crocodiles	2 Crocodiles	Vaccination Form 2	V-020515143635-210-86	1-I	Chirimba PS	Housing category 1			point station	Static point				Female	not preg/lact	Adult	Entire	Healthy	2	2
2015-05-02	2015-05-02	Crocodiles	2 Crocodiles	Vaccination Form 2	V-020515143827-210-88	1-I	Chirimba PS	Housing category 1			point station	Static point				Female	pregnant	Adult	Entire	Healthy	3	2
2015-05-02	2015-05-02	Crocodiles	2 Crocodiles	Vaccination Form 2	V-020515144036-210-90	1-I	Chirimba PS	Housing category 1			point station	Static point				Male		Adult	Entire	Sick(TVT)	2	2
2015-05-02	2015-05-02	Crocodiles	2 Crocodiles	Vaccination Form 2	V-020515144333-210-93	1-I	Chirimba PS	Housing category 1			point station	Static point				Female	not preg/lact	Adult	Entire	Healthy	3	1
2015-05-02	2015-05-02	Crocodiles	2 Crocodiles	Vaccination Form 2	V-020515144716-210-95	1-I	Chirimba PS	Housing category 1			point station	Static point				Female	pregnant	Adult	Entire	Healthy	3	1
2015-05-02	2015-05-02	Crocodiles	2 Crocodiles	Vaccination Form 2	V-020515144916-210-97	1-I	Chirimba PS	Housing category 1			point station	Static point				Female	pregnant	Adult	Entire	Healthy	3	1
2015-05-02	2015-05-02	Crocodiles	2 Crocodiles	Vaccination Form 2	V-020515145003-210-98	1-I	Chirimba PS	Housing category 1			point station	Static point				Female	pregnant	Adult	Entire	Healthy	3	1
2015-05-02	2015-05-02	Crocodiles	2 Crocodiles	Vaccination Form 2	V-020515145955-210-109	1-I	Chirimba PS	Housing category 1			point station	Static point				Female	pregnant	Adult	Entire	Sick(wounds)	2	2
2015-05-02	2015-05-02	Crocodiles	2 Crocodiles	Vaccination Form 2	V-020515150047-210-110	1-I	Chirimba PS	Housing category 1			point station	Static point				Female	not preg/lact	Adult	Entire	Healthy	3	1
2015-05-02	2015-05-02	Crocodiles	2 Crocodiles	Vaccination Form 2	V-020515150150-210-111	1-I	Chirimba PS	Housing category 1			point station	Static point				Female	not preg/lact	Adult	Entire	Healthy	3	1
2015-05-02	2015-05-02	Crocodiles	2 Crocodiles	Vaccination Form 2	V-020515150514-210-115	1-I	Chirimba PS	Housing category 1			point station	Static point				Female	not preg/lact	Adult	Entire	Healthy	3	1
2015-05-02	2015-05-02	Crocodiles	2 Crocodiles	Vaccination Form 2	V-020515150851-210-118	1-I	Chirimba PS	Housing category 1			point station	Static point				Male		Adult	Entire	Healthy	3	1
2015-05-02	2015-05-02	Crocodiles	2 Crocodiles	Vaccination Form 2	V-020515151014-210-120	1-I	Chirimba PS	Housing category 1			point station	Static point				Male		Adult	Entire	Healthy	3	1
2015-05-02	2015-05-02	Crocodiles	2 Crocodiles	Vaccination Form 2	V-020515151922-210-127	1-I	Chirimba PS	Housing category 1			point station	Static point				Female	not preg/lact	Adult	Entire	Healthy	3	1
2015-05-02	2015-05-02	Crocodiles	2 Crocodiles	Vaccination Form 2	V-020515130150-210-60	1-I	Chirimba PS	Housing category 1			point station	Static point				Male		Puppy	Entire	Healthy	3	1
2015-05-02	2015-05-02	Crocodiles	2 Crocodiles	Vaccination Form 2	V-020515152324-210-130	1-I	Chirimba PS	Housing category 1			point station	Static point				Male		Adult	Entire	Healthy	2	1
2015-05-02	2015-05-02	Crocodiles	2 Crocodiles	Vaccination Form 2	V-020515152531-210-132	1-I	Chirimba PS	Housing category 1			point station	Static point				Male		Adult	Neutered	Healthy	3	1
2015-05-02	2015-05-02	Crocodiles	2 Crocodiles	Vaccination Form 2	V-020515152858-210-134	1-I	Chirimba PS	Housing category 1			point station	Static point				Female	not preg/lact	Adult	Entire	Healthy	3	1
2015-05-02	2015-05-02	Crocodiles	2 Crocodiles	Vaccination Form 2	V-020515153522-210-138	1-I	Chirimba PS	Housing category 1			point station	Static point				Male		Adult	Entire	Healthy	3	1
2015-05-02	2015-05-02	Crocodiles	2 Crocodiles	Vaccination Form 2	V-020515153703-210-139	1-I	Chirimba PS	Housing category 1			point station	Static point				Female	not preg/lact	Adult	Entire	Healthy	2	2
2015-05-02	2015-05-02	Crocodiles	2 Crocodiles	Vaccination Form 2	V-020515154550-210-145	1-I	Chirimba PS	Housing category 1			point station	Static point				Male		Adult	Neutered	Healthy	3	1
2015-05-02	2015-05-02	Crocodiles	2 Crocodiles	Vaccination Form 2	V-020515160014-210-153	1-I	Chirimba PS	Housing category 1			point station	Static point				Male		Adult	Entire	Healthy	3	1
2015-05-02	2015-05-02	Crocodiles	2 Crocodiles	Vaccination Form 2	V-020515161840-210-159	1-I	Chirimba PS	Housing category 1			point station	Static point				Male		Adult	Entire	Healthy	2	2
2015-05-02	2015-05-02	Crocodiles	2 Crocodiles	Vaccination Form 2	V-020515161938-210-160	1-I	Chirimba PS	Housing category 1			point station	Static point				Female	lactating	Adult	Entire	Healthy	3	1
2015-05-02	2015-05-02	Crocodiles	2 Crocodiles	Vaccination Form 2	V-020515163032-210-163	1-I	Chirimba PS	Housing category 1			point station	Static point				Female	pregnant	Adult	Entire	Healthy	3	1
2015-05-02	2015-05-02	Crocodiles	2 Crocodiles	Vaccination Form 2	V-020515163623-210-167	1-I	Chirimba PS	Housing category 1			point station	Static point				Male		Adult	Entire	Healthy	3	1
2015-05-02	2015-05-02	Crocodiles	2 Crocodiles	Vaccination Form 2	V-020515163945-210-168	1-I	Chirimba PS	Housing category 1			point station	Static point				Female	pregnant	Adult	Entire	Healthy	3	2
2015-05-02	2015-05-02	Crocodiles	2 Crocodiles	Vaccination Form 2	V-020515131341-210-61	1-I	Chirimba PS	Housing category 1			point station	Static point				Female	not preg/lact	Adult	Entire	Healthy	3	1
2015-05-02	2015-05-02	Crocodiles	2 Crocodiles	Vaccination Form 2	V-020515135839-210-68	1-I	Chirimba PS	Housing category 1			point station	Static point				Male		Adult	Entire	Healthy	3	1
2015-05-02	2015-05-02	Crocodiles	2 Crocodiles	Vaccination Form 2	V-020515142130-210-75	1-I	Chirimba PS	Housing category 1			point station	Static point				Male		Adult	Neutered	Healthy	3	1
2015-05-02	2015-05-02	Crocodiles	2 Crocodiles	Vaccination Form 2	V-020515143149-210-80	1-I	Chirimba PS	Housing category 1			point station	Static point				Male		Adult	Entire	Healthy	3	1
2015-05-02	2015-05-02	Crocodiles	2 Crocodiles	Vaccination Form 2	V-020515143725-210-87	1-I	Chirimba PS	Housing category 1			point station	Static point				Male		Adult	Entire	Healthy	4	1
2015-05-02	2015-05-02	Crocodiles	2 Crocodiles	Vaccination Form 2	V-020515145244-210-101	1-I	Chirimba PS	Housing category 1			point station	Static point				Female	pregnant	Adult	Entire	Healthy	3	1
2015-05-02	2015-05-02	Crocodiles	2 Crocodiles	Vaccination Form 2	V-020515145412-210-103	1-I	Chirimba PS	Housing category 1			point station	Static point				Female	pregnant	Adult	Entire	Healthy	3	1
2015-05-02	2015-05-02	Crocodiles	2 Crocodiles	Vaccination Form 2	V-020515145505-210-104	1-I	Chirimba PS	Housing category 1			point station	Static point				Male		Adult	Entire	Healthy	3	1
2015-05-02	2015-05-02	Crocodiles	2 Crocodiles	Vaccination Form 2	V-020515150602-210-116	1-I	Chirimba PS	Housing category 1			point station	Static point				Female	not preg/lact	Adult	Entire	Healthy	3	2
2015-05-02	2015-05-02	Crocodiles	2 Crocodiles	Vaccination Form 2	V-020515150946-210-119	1-I	Chirimba PS	Housing category 1			point station	Static point				Male		Adult	Neutered	Healthy	3	1
2015-05-02	2015-05-02	Crocodiles	2 Crocodiles	Vaccination Form 2	V-020515151530-210-123	1-I	Chirimba PS	Housing category 1			point station	Static point				Female	not preg/lact	Adult	Entire	Healthy	3	2
2015-05-02	2015-05-02	Crocodiles	2 Crocodiles	Vaccination Form 2	V-020515151826-210-126	1-I	Chirimba PS	Housing category 1			point station	Static point				Male		Adult	Entire	Healthy	3	1
2015-05-02	2015-05-02	Crocodiles	2 Crocodiles	Vaccination Form 2	V-020515152421-210-131	1-I	Chirimba PS	Housing category 1			point station	Static point				Male		Adult	Entire	Healthy	3	1
2015-05-02	2015-05-02	Crocodiles	2 Crocodiles	Vaccination Form 2	V-020515152609-210-133	1-I	Chirimba PS	Housing category 1			point station	Static point				Male		Adult	Entire	Healthy	3	1
2015-05-02	2015-05-02	Crocodiles	2 Crocodiles	Vaccination Form 2	V-020515153319-210-137	1-I	Chirimba PS	Housing category 1			point station	Static point				Male		Adult	Entire	Healthy	3	1
2015-05-02	2015-05-02	Crocodiles	2 Crocodiles	Vaccination Form 2	V-020515154354-210-142	1-I	Chirimba PS	Housing category 1			point station	Static point				Male		Adult	Neutered	Sick(wounds)	2	2
2015-05-02	2015-05-02	Crocodiles	2 Crocodiles	Vaccination Form 2	V-020515154424-210-143	1-I	Chirimba PS	Housing category 1			point station	Static point				Male		Adult	Entire	Healthy	3	1
2015-05-02	2015-05-02	Crocodiles	2 Crocodiles	Vaccination Form 2	V-020515154516-210-144	1-I	Chirimba PS	Housing category 1			point station	Static point				Female	lactating	Adult	Entire	Healthy	2	1
2015-05-02	2015-05-02	Crocodiles	2 Crocodiles	Vaccination Form 2	V-020515154845-210-148	1-I	Chirimba PS	Housing category 1			point station	Static point				Male		Adult	Entire	Healthy	3	1
2015-05-02	2015-05-02	Crocodiles	2 Crocodiles	Vaccination Form 2	V-020515155612-210-152	1-I	Chirimba PS	Housing category 1			point station	Static point				Male		Adult	Entire	Healthy	3	1
2015-05-02	2015-05-02	Crocodiles	2 Crocodiles	Vaccination Form 2	V-020515162837-210-161	1-I	Chirimba PS	Housing category 1			point station	Static point				Female	lactating	Adult	Entire	Healthy	2	1
2015-05-02	2015-05-02	Crocodiles	2 Crocodiles	Vaccination Form 2	V-020515162914-210-162	1-I	Chirimba PS	Housing category 1			point station	Static point				Male		Puppy	Entire	Healthy	3	1
2015-05-02	2015-05-02	Crocodiles	2 Crocodiles	Vaccination Form 2	V-020515163159-210-165	1-I	Chirimba PS	Housing category 1			point station	Static point				Female	not preg/lact	Puppy	Entire	Healthy	3	1
2015-05-02	2015-05-02	Crocodiles	2 Crocodiles	Vaccination Form 2	V-020515163453-210-166	1-I	Chirimba PS	Housing category 1			point station	Static point				Female	not preg/lact	Adult	Entire	Healthy	3	1
2015-05-02	2015-05-02	Crocodiles	2 Crocodiles	Vaccination Form 2	V-020515201800-210-170		Chirimba PS				point station	Static point				Female	not preg/lact	Adult	Entire	Healthy	3	1
2015-05-02	2015-05-02	Crocodiles	2 Crocodiles	Vaccination Form 2	V-020515202042-210-171		Chirimba PS				point station	Static point				Male		Adult	Entire	Sick(TVT)	3	1
2015-05-02	2015-05-02	Crocodiles	2 Crocodiles	Vaccination Form 2	V-020515203256-210-176		Chirimba PS				point station	Static point				Female	not preg/lact	Puppy	Entire	Healthy	3	1
2015-05-02	2015-05-02	Crocodiles	2 Crocodiles	Vaccination Form 2	V-020515203932-210-178		Chirimba PS				point station	Static point				Female	not preg/lact	Adult	Entire	Healthy	3	1
2015-05-02	2015-05-02	Crocodiles	2 Crocodiles	Vaccination Form 2	V-020515204049-210-179		Chirimba PS				point station	Static point				Female	not preg/lact	Adult	Entire	Healthy	3	1
2015-05-02	2015-05-02	Crocodiles	2 Crocodiles	Vaccination Form 2	V-020515204635-210-185		Chirimba PS				point station	Static point				Female	not preg/lact	Puppy	Entire	Healthy	3	1
2015-05-02	2015-05-02	Crocodiles	2 Crocodiles	Vaccination Form 2	V-020515204716-210-186		Chirimba PS				point station	Static point				Male		Puppy	Entire	Healthy	2	2
2015-05-02	2015-05-02	Crocodiles	2 Crocodiles	Vaccination Form 2	V-020515205232-210-189		Chirimba PS				point station	Static point				Male		Adult	Entire	Healthy	3	1
2015-05-02	2015-05-02	Crocodiles	2 Crocodiles	Vaccination Form 2	V-020515205325-210-190		Chirimba PS				point station	Static point				Male		Adult	Entire	Healthy	1	3
2015-05-02	2015-05-02	Crocodiles	2 Crocodiles	Vaccination Form 2	V-020515205759-210-192		Chirimba PS				point station	Static point				Male		Adult	Entire	Healthy	2	2
2015-05-02	2015-05-02	Crocodiles	2 Crocodiles	Vaccination Form 2	V-020515210253-210-195		Chirimba PS				point station	Static point				Female	not preg/lact	Adult	Entire	Healthy	3	1
2015-05-02	2015-05-02	Crocodiles	2 Crocodiles	Vaccination Form 2	V-020515202140-210-172		Chirimba PS				point station	Static point				Female	not preg/lact	Adult	Entire	Healthy	3	1
2015-05-02	2015-05-02	Crocodiles	2 Crocodiles	Vaccination Form 2	V-020515202259-210-173		Chirimba PS				point station	Static point				Female	not preg/lact	Adult	Entire	Healthy	3	1
2015-05-02	2015-05-02	Crocodiles	2 Crocodiles	Vaccination Form 2	V-020515203049-210-175		Chirimba PS				point station	Static point				Male		Adult	Entire	Sick(ear lesions)	1	3
2015-05-02	2015-05-02	Crocodiles	2 Crocodiles	Vaccination Form 2	V-020515204559-210-184		Chirimba PS				point station	Static point				Male		Puppy	Entire	Healthy	3	1
2015-05-02	2015-05-02	Crocodiles	2 Crocodiles	Vaccination Form 2	V-020515204952-210-187		Chirimba PS				point station	Static point				Male		Adult	Entire	Healthy	3	2
2015-05-02	2015-05-02	Crocodiles	2 Crocodiles	Vaccination Form 2	V-020515210122-210-194		Chirimba PS				point station	Static point				Female	not preg/lact	Adult	Entire	Healthy	3	1
2015-05-02	2015-05-02	Crocodiles	2 Crocodiles	Vaccination Form 2	V-020515202940-210-174		Chirimba PS				point station	Static point				Male		Adult	Entire	Healthy	3	2
2015-05-02	2015-05-02	Crocodiles	2 Crocodiles	Vaccination Form 2	V-020515204334-210-182		Chirimba PS				point station	Static point				Female	not preg/lact	Puppy	Entire	Healthy	3	1
2015-05-02	2015-05-02	Crocodiles	2 Crocodiles	Vaccination Form 2	V-020515204437-210-183		Chirimba PS				point station	Static point				Female	not preg/lact	Puppy	Entire	Healthy	3	1
2015-05-02	2015-05-02	Crocodiles	2 Crocodiles	Vaccination Form 2	V-020515205140-210-188		Chirimba PS				point station	Static point				Female	not preg/lact	Adult	Entire	Healthy	2	2
2015-05-02	2015-05-02	Crocodiles	2 Crocodiles	Vaccination Form 2	V-020515210355-210-196		Chirimba PS				point station	Static point				Female	not preg/lact	Adult	Entire	Healthy	2	2
2015-05-02	2015-05-02	Crocodiles	2 Crocodiles	Vaccination Form 2	V-020515210545-210-198		Chirimba PS				point station	Static point				Male		Puppy	Entire	Healthy	3	1
2015-05-02	2015-05-02	Crocodiles	2 Crocodiles	Vaccination Form 2	V-020515203419-210-177		Chirimba PS				point station	Static point				Male		Adult	Entire	Healthy	3	1
2015-05-02	2015-05-02	Crocodiles	2 Crocodiles	Vaccination Form 2	V-020515204140-210-180		Chirimba PS				point station	Static point				Male		Adult	Entire	Healthy	3	1
2015-05-02	2015-05-02	Crocodiles	2 Crocodiles	Vaccination Form 2	V-020515204230-210-181		Chirimba PS				point station	Static point				Female	not preg/lact	Adult	Entire	Healthy	3	1
2015-05-02	2015-05-02	Crocodiles	2 Crocodiles	Vaccination Form 2	V-020515205525-210-191		Chirimba PS				point station	Static point				Female	not preg/lact	Adult	Entire	Healthy	1	1
2015-05-02	2015-05-02	Crocodiles	2 Crocodiles	Vaccination Form 2	V-020515205942-210-193		Chirimba PS				point station	Static point				Male		Adult	Entire	Healthy	3	1
2015-05-02	2015-05-02	Crocodiles	2 Crocodiles	Vaccination Form 2	V-020515210508-210-197		Chirimba PS				point station	Static point				Male		Adult	Entire	Healthy	2	2
2015-05-02	2015-05-02	Crocodiles	2 Crocodiles	Vaccination Form 2	V-020515210941-210-199		Chirimba PS				point station	Static point				Female	pregnant	Adult	Entire	Healthy	3	1
2015-05-02	2015-05-02	Crocodiles	2 Crocodiles	Vaccination Form 2	V-020515211635-210-205		Chirimba PS				point station	Static point				Female	not preg/lact	Adult	Entire	Healthy	3	1
2015-05-02	2015-05-02	Crocodiles	2 Crocodiles	Vaccination Form 2	V-020515211720-210-206		Chirimba PS				point station	Static point				Female	pregnant	Adult	Entire	Healthy	3	1
2015-05-02	2015-05-02	Crocodiles	2 Crocodiles	Vaccination Form 2	V-020515212825-210-217		Chirimba PS				point station	Static point				Male		Adult	Entire	Healthy	3	1
2015-05-02	2015-05-02	Crocodiles	2 Crocodiles	Vaccination Form 2	V-020515213042-210-220		Chirimba PS				point station	Static point				Female	pregnant	Adult	Entire	Healthy	3	1
2015-05-02	2015-05-02	Crocodiles	2 Crocodiles	Vaccination Form 2	V-020515213425-210-225		Chirimba PS				point station	Static point				Female	not preg/lact	Adult	Entire	Sick(ear lesions)	2	4
2015-05-02	2015-05-02	Crocodiles	2 Crocodiles	Vaccination Form 2	V-020515211142-210-200		Chirimba PS				point station	Static point				Female	not preg/lact	Adult	Entire	Healthy	3	1
2015-05-02	2015-05-02	Crocodiles	2 Crocodiles	Vaccination Form 2	V-020515211406-210-202		Chirimba PS				point station	Static point				Female	pregnant	Adult	Entire	Healthy	2	1
2015-05-02	2015-05-02	Crocodiles	2 Crocodiles	Vaccination Form 2	V-020515212001-210-207		Chirimba PS				point station	Static point				Male		Adult	Entire	Healthy	3	1
2015-05-02	2015-05-02	Crocodiles	2 Crocodiles	Vaccination Form 2	V-020515212040-210-208		Chirimba PS				point station	Static point				Male		Adult	Entire	Healthy	3	2
2015-05-02	2015-05-02	Crocodiles	2 Crocodiles	Vaccination Form 2	V-020515212232-210-210		Chirimba PS				point station	Static point				Male		Adult	Entire	Healthy	3	1
2015-05-02	2015-05-02	Crocodiles	2 Crocodiles	Vaccination Form 2	V-020515212338-210-211		Chirimba PS				point station	Static point				Female	pregnant	Adult	Entire	Healthy	3	1
2015-05-02	2015-05-02	Crocodiles	2 Crocodiles	Vaccination Form 2	V-020515212558-210-214		Chirimba PS				point station	Static point				Male		Adult	Entire	Healthy	3	1
2015-05-02	2015-05-02	Crocodiles	2 Crocodiles	Vaccination Form 2	V-020515212936-210-219		Chirimba PS				point station	Static point				Male		Adult	Entire	Healthy	3	1
2015-05-02	2015-05-02	Crocodiles	2 Crocodiles	Vaccination Form 2	V-020515213117-210-221		Chirimba PS				point station	Static point				Male		Adult	Entire	Healthy	2	1
2015-05-02	2015-05-02	Crocodiles	2 Crocodiles	Vaccination Form 2	V-020515213153-210-222		Chirimba PS				point station	Static point				Male		Adult	Entire	Healthy	3	1
2015-05-02	2015-05-02	Crocodiles	2 Crocodiles	Vaccination Form 2	V-020515213521-210-226		Chirimba PS				point station	Static point				Male		Adult	Entire	Healthy	3	1
2015-05-02	2015-05-02	Crocodiles	2 Crocodiles	Vaccination Form 2	V-020515211535-210-204		Chirimba PS				point station	Static point				Female	not preg/lact	Adult	Entire	Healthy	3	1
2015-05-02	2015-05-02	Crocodiles	2 Crocodiles	Vaccination Form 2	V-020515212429-210-212		Chirimba PS				point station	Static point				Female	not preg/lact	Adult	Entire	Healthy	3	1
2015-05-02	2015-05-02	Crocodiles	2 Crocodiles	Vaccination Form 2	V-020515212652-210-215		Chirimba PS				point station	Static point				Female	pregnant	Adult	Entire	Healthy	3	1
2015-05-02	2015-05-02	Crocodiles	2 Crocodiles	Vaccination Form 2	V-020515213252-210-223		Chirimba PS				point station	Static point				Male		Adult	Entire	Healthy	3	1
2015-05-02	2015-05-02	Crocodiles	2 Crocodiles	Vaccination Form 2	V-020515213334-210-224		Chirimba PS				point station	Static point				Male		Adult	Entire	Healthy	3	1
2015-05-02	2015-05-02	Crocodiles	2 Crocodiles	Vaccination Form 2	V-020515211328-210-201		Chirimba PS				point station	Static point				Female	pregnant	Adult	Entire	Healthy	2	1
2015-05-02	2015-05-02	Crocodiles	2 Crocodiles	Vaccination Form 2	V-020515211447-210-203		Chirimba PS				point station	Static point				Female	not preg/lact	Adult	Entire	Healthy	3	1
2015-05-02	2015-05-02	Crocodiles	2 Crocodiles	Vaccination Form 2	V-020515212153-210-209		Chirimba PS				point station	Static point				Male		Adult	Entire	Healthy	3	1
2015-05-02	2015-05-02	Crocodiles	2 Crocodiles	Vaccination Form 2	V-020515212512-210-213		Chirimba PS				point station	Static point				Male		Adult	Entire	Healthy	3	1
2015-05-02	2015-05-02	Crocodiles	2 Crocodiles	Vaccination Form 2	V-020515212739-210-216		Chirimba PS				point station	Static point				Female	pregnant	Adult	Entire	Healthy	2	1
2015-05-02	2015-05-02	Crocodiles	2 Crocodiles	Vaccination Form 2	V-020515212904-210-218		Chirimba PS				point station	Static point				Female	not preg/lact	Adult	Entire	Healthy	2	1
2015-05-02	2015-05-02	Crocodiles	2 Crocodiles	Vaccination Form 2	V-020515213556-210-227		Chirimba PS				point station	Static point				Female	not preg/lact	Adult	Entire	Healthy	3	1
2015-05-02	2015-05-02	Elephants	2 Elephants	Vaccination Form 2	V-020515111537-218-8	9-K	Chemussa Assemblies Pvt Sch	Housing category 1			point station	Static point				Male		Puppy	Entire	Healthy	3	1
2015-05-02	2015-05-02	Elephants	2 Elephants	Vaccination Form 2	V-020515110300-218-1	9-K	Chemussa Assemblies Pvt Sch	Housing category 1			point station	Static point				Male		Adult	Entire	Healthy	3	1
2015-05-02	2015-05-02	Elephants	2 Elephants	Vaccination Form 2	V-020515110848-218-4	9-K	Chemussa Assemblies Pvt Sch	Housing category 1			point station	Static point				Male		Adult	Entire	Healthy	2	1
2015-05-02	2015-05-02	Elephants	2 Elephants	Vaccination Form 2	V-020515111509-218-7	9-K	Chemussa Assemblies Pvt Sch	Housing category 1			point station	Static point				Female	not preg/lact	Puppy	Entire	Healthy	3	1
2015-05-02	2015-05-02	Elephants	2 Elephants	Vaccination Form 2	V-020515111701-218-11	9-K	Chemussa Assemblies Pvt Sch	Housing category 1			point station	Static point				Male		Adult	Entire	Healthy	2	2
2015-05-02	2015-05-02	Elephants	2 Elephants	Vaccination Form 2	V-020515112638-218-14	9-K	Chemussa Assemblies Pvt Sch	Housing category 1			point station	Static point				Male		Adult	Entire	Healthy	3	1
2015-05-02	2015-05-02	Elephants	2 Elephants	Vaccination Form 2	V-020515114816-218-19	9-K	Chemussa Assemblies Pvt Sch	Housing category 1			point station	Static point				Female	not preg/lact	Puppy	Entire	Healthy	4	1
2015-05-02	2015-05-02	Elephants	2 Elephants	Vaccination Form 2	V-020515115839-218-23	9-K	Chemussa Assemblies Pvt Sch	Housing category 1			point station	Static point				Male		Adult	Entire	Sick(lame)	1	3
2015-05-02	2015-05-02	Elephants	2 Elephants	Vaccination Form 2	V-020515120036-218-24	9-K	Chemussa Assemblies Pvt Sch	Housing category 1			point station	Static point				Male		Adult	Entire	Healthy	4	1
2015-05-02	2015-05-02	Elephants	2 Elephants	Vaccination Form 2	V-020515121022-218-26	9-K	Chemussa Assemblies Pvt Sch	Housing category 1			point station	Static point				Female	pregnant	Adult	Entire	Healthy	3	1
2015-05-02	2015-05-02	Elephants	2 Elephants	Vaccination Form 2	V-020515121221-218-27	9-K	Chemussa Assemblies Pvt Sch	Housing category 1			point station	Static point				Female	not preg/lact	Puppy	Entire	Healthy	3	1
2015-05-02	2015-05-02	Elephants	2 Elephants	Vaccination Form 2	V-020515121403-218-28	9-K	Chemussa Assemblies Pvt Sch	Housing category 1			point station	Static point				Male		Adult	Entire	Sick(wounds)	1	4
2015-05-02	2015-05-02	Elephants	2 Elephants	Vaccination Form 2	V-020515121538-218-29	9-K	Chemussa Assemblies Pvt Sch	Housing category 1			point station	Static point				Male		Adult	Neutered	Sick(wounds)	1	4
2015-05-02	2015-05-02	Elephants	2 Elephants	Vaccination Form 2	V-020515121652-218-30	9-K	Chemussa Assemblies Pvt Sch	Housing category 1			point station	Static point				Female	not preg/lact	Puppy	Entire	Sick(TVT)	1	1
2015-05-02	2015-05-02	Elephants	2 Elephants	Vaccination Form 2	V-020515122215-218-33	9-K	Chemussa Assemblies Pvt Sch	Housing category 1			point station	Static point				Male		Adult	Entire	Healthy	4	1
2015-05-02	2015-05-02	Elephants	2 Elephants	Vaccination Form 2	V-020515113002-218-15	9-K	Chemussa Assemblies Pvt Sch	Housing category 1			point station	Static point				Male		Adult	Entire	Healthy	3	2
2015-05-02	2015-05-02	Elephants	2 Elephants	Vaccination Form 2	V-020515113600-218-17	9-J	Chemussa Assemblies Pvt Sch	Housing category 1			point station	Static point				Female	not preg/lact	Puppy	unknown sex	Healthy	3	1
2015-05-02	2015-05-02	Elephants	2 Elephants	Vaccination Form 2	V-020515121947-218-31	9-K	Chemussa Assemblies Pvt Sch	Housing category 1			point station	Static point				Female	not preg/lact	Adult	Entire	Healthy	3	1
2015-05-02	2015-05-02	Elephants	2 Elephants	Vaccination Form 2	V-020515110921-218-5	9-K	Chemussa Assemblies Pvt Sch	Housing category 1			point station	Static point				Male		Puppy	Entire	Healthy	2	2
2015-05-02	2015-05-02	Elephants	2 Elephants	Vaccination Form 2	V-020515111600-218-9	9-K	Chemussa Assemblies Pvt Sch	Housing category 1			point station	Static point				Female	not preg/lact	Adult	Entire	Healthy	3	1
2015-05-02	2015-05-02	Elephants	2 Elephants	Vaccination Form 2	V-020515124748-218-41	9-K	Chemussa Assemblies Pvt Sch	Housing category 1			point station	Static point				Female	lactating	Adult	Entire	Healthy	3	1
2015-05-02	2015-05-02	Elephants	2 Elephants	Vaccination Form 2	V-020515125116-218-44		Chemussa Assemblies Pvt Sch				point station	Static point				Male		Adult	Entire	Healthy	3	1
2015-05-02	2015-05-02	Elephants	2 Elephants	Vaccination Form 2	V-020515123432-218-36	9-K	Chemussa Assemblies Pvt Sch	Housing category 1			point station	Static point				Female	not preg/lact	Adult	Entire	Healthy	3	1
2015-05-02	2015-05-02	Elephants	2 Elephants	Vaccination Form 2	V-020515124945-218-42	9-K	Chemussa Assemblies Pvt Sch	Housing category 1			point station	Static point				Female	not preg/lact	Puppy	Entire	Healthy	4	1
2015-05-02	2015-05-02	Elephants	2 Elephants	Vaccination Form 2	V-020515125023-218-43		Chemussa Assemblies Pvt Sch				point station	Static point				Male		Adult	Entire	Healthy	3	1
2015-05-02	2015-05-02	Elephants	2 Elephants	Vaccination Form 2	V-020515111629-218-10	9-K	Chemussa Assemblies Pvt Sch	Housing category 1			point station	Static point				Male		Adult	Entire	Healthy	3	1
2015-05-02	2015-05-02	Elephants	2 Elephants	Vaccination Form 2	V-020515112519-218-13	9-K	Chemussa Assemblies Pvt Sch	Housing category 1			point station	Static point				Male		Adult	Neutered	Healthy	3	1
2015-05-02	2015-05-02	Elephants	2 Elephants	Vaccination Form 2	V-020515113138-218-16	9-K	Chemussa Assemblies Pvt Sch	Housing category 1			point station	Static point				Female	lactating	Adult	Entire	Sick(wounds)	2	3
2015-05-02	2015-05-02	Elephants	2 Elephants	Vaccination Form 2	V-020515114104-218-18	9-K	Chemussa Assemblies Pvt Sch	Housing category 1			point station	Static point				Male		Adult	Entire	Healthy	3	1
2015-05-02	2015-05-02	Elephants	2 Elephants	Vaccination Form 2	V-020515114924-218-20	9-K	Chemussa Assemblies Pvt Sch	Housing category 1			point station	Static point				Female	not preg/lact	Adult	Entire	Healthy	3	1
2015-05-02	2015-05-02	Elephants	2 Elephants	Vaccination Form 2	V-020515115023-218-21	9-K	Chemussa Assemblies Pvt Sch	Housing category 1			point station	Static point				Female	not preg/lact	Adult	Entire	Healthy	3	1
2015-05-02	2015-05-02	Elephants	2 Elephants	Vaccination Form 2	V-020515120645-218-25	9-K	Chemussa Assemblies Pvt Sch	Housing category 1			point station	Static point				Female	not preg/lact	Puppy	Entire	Healthy	3	1
2015-05-02	2015-05-02	Elephants	2 Elephants	Vaccination Form 2	V-020515110406-218-2	9-K	Chemussa Assemblies Pvt Sch	Housing category 1			point station	Static point				Male		Adult	Entire	Healthy	2	1
2015-05-02	2015-05-02	Elephants	2 Elephants	Vaccination Form 2	V-020515110816-218-3	9-K	Chemussa Assemblies Pvt Sch	Housing category 1			point station	Static point				Male		Puppy	Entire	Healthy	3	1
2015-05-02	2015-05-02	Elephants	2 Elephants	Vaccination Form 2	V-020515111234-218-6	9-K	Chemussa Assemblies Pvt Sch	Housing category 1			point station	Static point				Male		Puppy	Entire	Healthy	3	1
2015-05-02	2015-05-02	Elephants	2 Elephants	Vaccination Form 2	V-020515112329-218-12	9-K	Chemussa Assemblies Pvt Sch	Housing category 1			point station	Static point				Female	not seen	Adult	Entire	Healthy	3	2
2015-05-02	2015-05-02	Elephants	2 Elephants	Vaccination Form 2	V-020515123219-218-34	9-K	Chemussa Assemblies Pvt Sch	Housing category 1			point station	Static point				Female	lactating	Adult	Entire	Healthy	3	1
2015-05-02	2015-05-02	Elephants	2 Elephants	Vaccination Form 2	V-020515123532-218-37	9-K	Chemussa Assemblies Pvt Sch	Housing category 1			point station	Static point				Female	pregnant	Adult	Entire	Healthy	3	1
2015-05-02	2015-05-02	Elephants	2 Elephants	Vaccination Form 2	V-020515123740-218-39	9-K	Chemussa Assemblies Pvt Sch	Housing category 1			point station	Static point				Female	not preg/lact	Adult	Entire	Sick(lame)	1	2
2015-05-02	2015-05-02	Elephants	2 Elephants	Vaccination Form 2	V-020515125446-218-47	9-K	Chemussa Assemblies Pvt Sch	Housing category 1			point station	Static point				Male		Puppy	Entire	Healthy	2	1
2015-05-02	2015-05-02	Elephants	2 Elephants	Vaccination Form 2	V-020515125631-218-49	9-K	Chemussa Assemblies Pvt Sch	Housing category 1			point station	Static point				Female	lactating	Adult	Entire	Sick(wounds)	2	2
2015-05-02	2015-05-02	Elephants	2 Elephants	Vaccination Form 2	V-020515125834-218-51	9-K	Chemussa Assemblies Pvt Sch	Housing category 1			point station	Static point				Male		Adult	Entire	Healthy	3	1
2015-05-02	2015-05-02	Elephants	2 Elephants	Vaccination Form 2	V-020515130312-218-57	9-K	Chemussa Assemblies Pvt Sch	Housing category 1			point station	Static point				Female	pregnant	Adult	Entire	Healthy	3	1
2015-05-02	2015-05-02	Elephants	2 Elephants	Vaccination Form 2	V-020515130832-218-59	9-K	Chemussa Assemblies Pvt Sch	Housing category 1			point station	Static point				Male		Adult	Entire	Healthy	3	1
2015-05-02	2015-05-02	Elephants	2 Elephants	Vaccination Form 2	V-020515130910-218-60	9-K	Chemussa Assemblies Pvt Sch	Housing category 1			point station	Static point				Male		Adult	Entire	Healthy	4	1
2015-05-02	2015-05-02	Elephants	2 Elephants	Vaccination Form 2	V-020515115717-218-22	9-K	Chemussa Assemblies Pvt Sch	Housing category 1			point station	Static point				Female	pregnant	Adult	Entire	Healthy	4	1
2015-05-02	2015-05-02	Elephants	2 Elephants	Vaccination Form 2	V-020515122119-218-32	9-K	Chemussa Assemblies Pvt Sch	Housing category 1			point station	Static point				Female	not preg/lact	Adult	Entire	Healthy	3	1
2015-05-02	2015-05-02	Elephants	2 Elephants	Vaccination Form 2	V-020515125918-218-52	9-K	Chemussa Assemblies Pvt Sch	Housing category 1			point station	Static point				Male		Adult	Entire	Healthy	3	1
2015-05-02	2015-05-02	Elephants	2 Elephants	Vaccination Form 2	V-020515123323-218-35	9-K	Chemussa Assemblies Pvt Sch	Housing category 1			point station	Static point				Female	lactating	Adult	Entire	Sick(lame)	2	1
2015-05-02	2015-05-02	Elephants	2 Elephants	Vaccination Form 2	V-020515123638-218-38	9-K	Chemussa Assemblies Pvt Sch	Housing category 1			point station	Static point				Male		Adult	Entire	Sick(wounds)	1	2
2015-05-02	2015-05-02	Elephants	2 Elephants	Vaccination Form 2	V-020515124701-218-40	9-K	Chemussa Assemblies Pvt Sch	Housing category 1			point station	Static point				Male		Adult	Entire	Healthy	3	1
2015-05-02	2015-05-02	Elephants	2 Elephants	Vaccination Form 2	V-020515125246-218-45	9-K	Chemussa Assemblies Pvt Sch	Housing category 1			point station	Static point				Male		Adult	Neutered	Sick(TVT)	1	4
2015-05-02	2015-05-02	Elephants	2 Elephants	Vaccination Form 2	V-020515125349-218-46	9-K	Chemussa Assemblies Pvt Sch	Housing category 1			point station	Static point				Female	not preg/lact	Puppy	Entire	Healthy	3	1
2015-05-02	2015-05-02	Elephants	2 Elephants	Vaccination Form 2	V-020515125546-218-48	9-K	Chemussa Assemblies Pvt Sch	Housing category 1			point station	Static point				Male		Adult	Entire	Healthy	3	1
2015-05-02	2015-05-02	Elephants	2 Elephants	Vaccination Form 2	V-020515130007-218-53	9-K	Chemussa Assemblies Pvt Sch	Housing category 1			point station	Static point				Female	not preg/lact	Adult	Entire	Healthy	3	1
2015-05-02	2015-05-02	Elephants	2 Elephants	Vaccination Form 2	V-020515130351-218-58	9-K	Chemussa Assemblies Pvt Sch	Housing category 1			point station	Static point				Female	not preg/lact	Puppy	Entire	Sick(wounds)	2	1
2015-05-02	2015-05-02	Elephants	2 Elephants	Vaccination Form 2	V-020515125758-218-50	9-K	Chemussa Assemblies Pvt Sch	Housing category 1			point station	Static point				Male		Adult	Entire	Healthy	3	1
2015-05-02	2015-05-02	Elephants	2 Elephants	Vaccination Form 2	V-020515130057-218-54	9-K	Chemussa Assemblies Pvt Sch	Housing category 1			point station	Static point				Female	not preg/lact	Adult	Entire	Healthy	3	1
2015-05-02	2015-05-02	Elephants	2 Elephants	Vaccination Form 2	V-020515130143-218-55	9-K	Chemussa Assemblies Pvt Sch	Housing category 1			point station	Static point				Male		Adult	Entire	Healthy	2	1
2015-05-02	2015-05-02	Elephants	2 Elephants	Vaccination Form 2	V-020515130230-218-56	9-K	Chemussa Assemblies Pvt Sch	Housing category 1			point station	Static point				Male		Adult	Entire	Healthy	3	1
2015-05-02	2015-05-02	Elephants	2 Elephants	Vaccination Form 2	V-020515130949-218-61	9-K	Chemussa Assemblies Pvt Sch	Housing category 1			point station	Static point				Male		Adult	Entire	Healthy	3	1
2015-05-02	2015-05-02	Elephants	2 Elephants	Vaccination Form 2	V-020515131052-218-62	9-K	Chemussa Assemblies Pvt Sch	Housing category 1			point station	Static point				Male		Adult	Entire	Healthy	3	1
2015-05-02	2015-05-02	Elephants	2 Elephants	Vaccination Form 2	V-020515131514-218-67	9-J	Chemussa Assemblies Pvt Sch	Housing category 1			point station	Static point				Male		Adult	Entire	Healthy	3	2
2015-05-02	2015-05-02	Elephants	2 Elephants	Vaccination Form 2	V-020515131825-218-72	9-J	Chemussa Assemblies Pvt Sch	Housing category 1			point station	Static point				Male		Adult	Entire	Healthy	3	1
2015-05-02	2015-05-02	Elephants	2 Elephants	Vaccination Form 2	V-020515132203-218-77	9-K	Chemussa Assemblies Pvt Sch	Housing category 1			point station	Static point				Female	pregnant	Adult	Entire	Healthy	2	2
2015-05-02	2015-05-02	Elephants	2 Elephants	Vaccination Form 2	V-020515131210-218-63	9-K	Chemussa Assemblies Pvt Sch	Housing category 1			point station	Static point				Male		Adult	Entire	Healthy	4	1
2015-05-02	2015-05-02	Elephants	2 Elephants	Vaccination Form 2	V-020515131332-218-65	9-K	Chemussa Assemblies Pvt Sch	Housing category 1			point station	Static point				Female	lactating	Adult	Entire	Healthy	2	1
2015-05-02	2015-05-02	Elephants	2 Elephants	Vaccination Form 2	V-020515131556-218-68	9-J	Chemussa Assemblies Pvt Sch	Housing category 1			point station	Static point				Male		Adult	Entire	Healthy	3	1
2015-05-02	2015-05-02	Elephants	2 Elephants	Vaccination Form 2	V-020515131630-218-69	9-K	Chemussa Assemblies Pvt Sch	Housing category 1			point station	Static point				Male		Adult	Entire	Healthy	3	1
2015-05-02	2015-05-02	Elephants	2 Elephants	Vaccination Form 2	V-020515131702-218-70	9-K	Chemussa Assemblies Pvt Sch	Housing category 1			point station	Static point				Male		Adult	Entire	Healthy	3	1
2015-05-02	2015-05-02	Elephants	2 Elephants	Vaccination Form 2	V-020515131737-218-71	9-J	Chemussa Assemblies Pvt Sch	Housing category 1			point station	Static point				Female	lactating	Adult	Entire	Healthy	3	1
2015-05-02	2015-05-02	Elephants	2 Elephants	Vaccination Form 2	V-020515132258-218-78	9-K	Chemussa Assemblies Pvt Sch	Housing category 1			point station	Static point				Male		Adult	Entire	Healthy	3	1
2015-05-02	2015-05-02	Elephants	2 Elephants	Vaccination Form 2	V-020515133348-218-91	9-K	Chemussa Assemblies Pvt Sch	Housing category 1			point station	Static point				Female	pregnant	Adult	Entire	Healthy	3	1
2015-05-02	2015-05-02	Elephants	2 Elephants	Vaccination Form 2	V-020515133621-218-94	9-K	Chemussa Assemblies Pvt Sch	Housing category 1			point station	Static point				Female	not preg/lact	Adult	Entire	Healthy	3	1
2015-05-02	2015-05-02	Elephants	2 Elephants	Vaccination Form 2	V-020515133852-218-97	9-J	Chemussa Assemblies Pvt Sch	Housing category 1			point station	Static point				Female	pregnant	Adult	Entire	Healthy	4	1
2015-05-02	2015-05-02	Elephants	2 Elephants	Vaccination Form 2	V-020515133947-218-98	9-J	Chemussa Assemblies Pvt Sch	Housing category 1			point station	Static point				Male		Adult	Entire	Healthy	3	2
2015-05-02	2015-05-02	Elephants	2 Elephants	Vaccination Form 2	V-020515134036-218-99		Chemussa Assemblies Pvt Sch				point station	Static point				Female	not preg/lact	Adult	Entire	Healthy	3	1
2015-05-02	2015-05-02	Elephants	2 Elephants	Vaccination Form 2	V-020515134211-218-101	9-K	Chemussa Assemblies Pvt Sch	Housing category 1			point station	Static point				Female	lactating	Adult	Entire	Sick(wounds)	2	2
2015-05-02	2015-05-02	Elephants	2 Elephants	Vaccination Form 2	V-020515134655-218-103		Chemussa Assemblies Pvt Sch				point station	Static point				Female	lactating	Adult	Entire	Healthy	3	1
2015-05-02	2015-05-02	Elephants	2 Elephants	Vaccination Form 2	V-020515134856-218-106	9-J	Chemussa Assemblies Pvt Sch	Housing category 1			point station	Static point				Male		Adult	Entire	Healthy	3	1
2015-05-02	2015-05-02	Elephants	2 Elephants	Vaccination Form 2	V-020515135559-218-115	9-K	Chemussa Assemblies Pvt Sch	Housing category 1			point station	Static point				Male		Adult	Entire	Healthy	3	1
2015-05-02	2015-05-02	Elephants	2 Elephants	Vaccination Form 2	V-020515140149-218-122	9-K	Chemussa Assemblies Pvt Sch	Housing category 1			point station	Static point				Male		Adult	Entire	Healthy	4	1
2015-05-02	2015-05-02	Elephants	2 Elephants	Vaccination Form 2	V-020515141514-218-125	9-K	Chemussa Assemblies Pvt Sch	Housing category 1			point station	Static point				Male		Puppy	Entire	Healthy	3	2
2015-05-02	2015-05-02	Elephants	2 Elephants	Vaccination Form 2	V-020515142313-218-126	9-K	Chemussa Assemblies Pvt Sch	Housing category 1			point station	Static point				Female	pregnant	Adult	Entire	Healthy	3	1
2015-05-02	2015-05-02	Elephants	2 Elephants	Vaccination Form 2	V-020515143905-218-127	9-J	Chemussa Assemblies Pvt Sch	Housing category 1			point station	Static point				Female	pregnant	Adult	Entire	Healthy	3	1
2015-05-02	2015-05-02	Elephants	2 Elephants	Vaccination Form 2	V-020515131914-218-73	9-J	Chemussa Assemblies Pvt Sch	Housing category 1			point station	Static point				Male		Adult	Entire	Healthy	2	1
2015-05-02	2015-05-02	Elephants	2 Elephants	Vaccination Form 2	V-020515131956-218-74	9-J	Chemussa Assemblies Pvt Sch	Housing category 1			point station	Static point				Male		Adult	Entire	Healthy	3	1
2015-05-02	2015-05-02	Elephants	2 Elephants	Vaccination Form 2	V-020515132033-218-75	9-K	Chemussa Assemblies Pvt Sch	Housing category 1			point station	Static point				Female	pregnant	Adult	Entire	Healthy	3	1
2015-05-02	2015-05-02	Elephants	2 Elephants	Vaccination Form 2	V-020515132120-218-76	9-K	Chemussa Assemblies Pvt Sch	Housing category 1			point station	Static point				Male		Adult	Entire	Healthy	3	1
2015-05-02	2015-05-02	Elephants	2 Elephants	Vaccination Form 2	V-020515132342-218-79	9-K	Chemussa Assemblies Pvt Sch	Housing category 1			point station	Static point				Female	not preg/lact	Adult	Entire	Healthy	3	1
2015-05-02	2015-05-02	Elephants	2 Elephants	Vaccination Form 2	V-020515132914-218-85	9-K	Chemussa Assemblies Pvt Sch	Housing category 1			point station	Static point				Male		Adult	Entire	Healthy	3	1
2015-05-02	2015-05-02	Elephants	2 Elephants	Vaccination Form 2	V-020515132950-218-86	9-K	Chemussa Assemblies Pvt Sch	Housing category 1			point station	Static point				Male		Adult	Entire	Healthy	4	1
2015-05-02	2015-05-02	Elephants	2 Elephants	Vaccination Form 2	V-020515132735-218-83	9-K	Chemussa Assemblies Pvt Sch	Housing category 1			point station	Static point				Female	not preg/lact	Adult	Entire	Healthy	2	1
2015-05-02	2015-05-02	Elephants	2 Elephants	Vaccination Form 2	V-020515133118-218-88	9-K	Chemussa Assemblies Pvt Sch	Housing category 1			point station	Static point				Male		Adult	Entire	Healthy	3	1
2015-05-02	2015-05-02	Elephants	2 Elephants	Vaccination Form 2	V-020515133524-218-93	9-K	Chemussa Assemblies Pvt Sch	Housing category 1			point station	Static point				Male		Adult	Entire	Healthy	3	1
2015-05-02	2015-05-02	Elephants	2 Elephants	Vaccination Form 2	V-020515145735-218-129	9-K	Chemussa Assemblies Pvt Sch	Housing category 1			point station	Static point				Female	not preg/lact	Adult	Entire	Healthy	3	1
2015-05-02	2015-05-02	Elephants	2 Elephants	Vaccination Form 2	V-020515162125-218-142	9-K	Chemussa Assemblies Pvt Sch	Housing category 1			point station	Static point				Male		Adult	Entire	Healthy	3	1
2015-05-02	2015-05-02	Elephants	2 Elephants	Vaccination Form 2	V-020515131245-218-64	9-K	Chemussa Assemblies Pvt Sch	Housing category 1			point station	Static point				Female	not preg/lact	Adult	Entire	Healthy	2	1
2015-05-02	2015-05-02	Elephants	2 Elephants	Vaccination Form 2	V-020515131424-218-66	9-K	Chemussa Assemblies Pvt Sch	Housing category 1			point station	Static point				Female	not preg/lact	Adult	Entire	Healthy	2	1
2015-05-02	2015-05-02	Elephants	2 Elephants	Vaccination Form 2	V-020515133746-218-96	9-K	Chemussa Assemblies Pvt Sch	Housing category 1			point station	Static point				Male		Adult	Entire	Healthy	3	1
2015-05-02	2015-05-02	Elephants	2 Elephants	Vaccination Form 2	V-020515134553-218-102	9-J	Chemussa Assemblies Pvt Sch	Housing category 1			point station	Static point				Male		Adult	Neutered	Healthy	4	1
2015-05-02	2015-05-02	Elephants	2 Elephants	Vaccination Form 2	V-020515135017-218-108	9-J	Chemussa Assemblies Pvt Sch	Housing category 1			point station	Static point				Male		Adult	Entire	Healthy	3	1
2015-05-02	2015-05-02	Elephants	2 Elephants	Vaccination Form 2	V-020515135059-218-109	9-K	Chemussa Assemblies Pvt Sch	Housing category 1			point station	Static point				Female	not preg/lact	Adult	Entire	Healthy	3	1
2015-05-02	2015-05-02	Elephants	2 Elephants	Vaccination Form 2	V-020515135151-218-110	9-K	Chemussa Assemblies Pvt Sch	Housing category 1			point station	Static point				Male		Adult	Entire	Healthy	3	1
2015-05-02	2015-05-02	Elephants	2 Elephants	Vaccination Form 2	V-020515135414-218-113	9-K	Chemussa Assemblies Pvt Sch	Housing category 1			point station	Static point				Male		Adult	Neutered	Healthy	4	1
2015-05-02	2015-05-02	Elephants	2 Elephants	Vaccination Form 2	V-020515135955-218-120	9-K	Chemussa Assemblies Pvt Sch	Housing category 1			point station	Static point				Female	not preg/lact	Adult	Entire	Healthy	4	1
2015-05-02	2015-05-02	Elephants	2 Elephants	Vaccination Form 2	V-020515145815-218-130	9-K	Chemussa Assemblies Pvt Sch	Housing category 1			point station	Static point				Male		Adult	Entire	Healthy	4	1
2015-05-02	2015-05-02	Elephants	2 Elephants	Vaccination Form 2	V-020515150236-218-131	9-K	Chemussa Assemblies Pvt Sch	Housing category 1			point station	Static point				Male		Puppy	Entire	Healthy	3	1
2015-05-02	2015-05-02	Elephants	2 Elephants	Vaccination Form 2	V-020515151401-218-132	9-K	Chemussa Assemblies Pvt Sch	Housing category 1			point station	Static point				Female	not preg/lact	Puppy	Entire	Healthy	3	1
2015-05-02	2015-05-02	Elephants	2 Elephants	Vaccination Form 2	V-020515152508-218-134	9-K	Chemussa Assemblies Pvt Sch	Housing category 1			point station	Static point				Male		Adult	Entire	Healthy	3	1
2015-05-02	2015-05-02	Elephants	2 Elephants	Vaccination Form 2	V-020515155216-218-136	9-K	Chemussa Assemblies Pvt Sch	Housing category 1			point station	Static point				Female	not preg/lact	Puppy	Entire	Healthy	3	1
2015-05-02	2015-05-02	Elephants	2 Elephants	Vaccination Form 2	V-020515160022-218-137	9-K	Chemussa Assemblies Pvt Sch	Housing category 1			point station	Static point				Male		Puppy	Entire	Healthy	3	1
2015-05-02	2015-05-02	Elephants	2 Elephants	Vaccination Form 2	V-020515160139-218-139		Chemussa Assemblies Pvt Sch				point station	Static point				Male		Adult	Entire	Healthy	1	1
2015-05-02	2015-05-02	Elephants	2 Elephants	Vaccination Form 2	V-020515160515-218-140		Chemussa Assemblies Pvt Sch				point station	Static point				Male		Puppy	Entire	Healthy	3	1
2015-05-02	2015-05-02	Elephants	2 Elephants	Vaccination Form 2	V-020515161349-218-141	9-K	Chemussa Assemblies Pvt Sch	Housing category 1			point station	Static point				Female	not preg/lact	Puppy	Entire	Healthy	3	1
2015-05-02	2015-05-02	Elephants	2 Elephants	Vaccination Form 2	V-020515132502-218-81	9-K	Chemussa Assemblies Pvt Sch	Housing category 1			point station	Static point				Female	lactating	Adult	Entire	Sick(wounds)	2	2
2015-05-02	2015-05-02	Elephants	2 Elephants	Vaccination Form 2	V-020515132605-218-82	9-K	Chemussa Assemblies Pvt Sch	Housing category 1			point station	Static point				Male		Adult	Neutered	Healthy	3	1
2015-05-02	2015-05-02	Elephants	2 Elephants	Vaccination Form 2	V-020515132820-218-84	9-K	Chemussa Assemblies Pvt Sch	Housing category 1			point station	Static point				Female	pregnant	Adult	Entire	Healthy	3	1
2015-05-02	2015-05-02	Elephants	2 Elephants	Vaccination Form 2	V-020515133036-218-87	9-K	Chemussa Assemblies Pvt Sch	Housing category 1			point station	Static point				Male		Adult	Entire	Healthy	3	1
2015-05-02	2015-05-02	Elephants	2 Elephants	Vaccination Form 2	V-020515133209-218-89	9-K	Chemussa Assemblies Pvt Sch	Housing category 1			point station	Static point				Female	not preg/lact	Puppy	Entire	Healthy	3	1
2015-05-02	2015-05-02	Elephants	2 Elephants	Vaccination Form 2	V-020515133309-218-90	9-K	Chemussa Assemblies Pvt Sch	Housing category 1			point station	Static point				Male		Adult	Entire	Healthy	4	1
2015-05-02	2015-05-02	Elephants	2 Elephants	Vaccination Form 2	V-020515133435-218-92	9-K	Chemussa Assemblies Pvt Sch	Housing category 1			point station	Static point				Male		Adult	Entire	Healthy	3	1
2015-05-02	2015-05-02	Elephants	2 Elephants	Vaccination Form 2	V-020515134126-218-100		Chemussa Assemblies Pvt Sch				point station	Static point				Male		Adult	Entire	Healthy	3	1
2015-05-02	2015-05-02	Elephants	2 Elephants	Vaccination Form 2	V-020515135500-218-114	9-J	Chemussa Assemblies Pvt Sch	Housing category 1			point station	Static point				Female	not preg/lact	Adult	Entire	Healthy	3	1
2015-05-02	2015-05-02	Elephants	2 Elephants	Vaccination Form 2	V-020515135717-218-117	9-K	Chemussa Assemblies Pvt Sch	Housing category 1			point station	Static point				Male		Adult	Entire	Healthy	4	1
2015-05-02	2015-05-02	Elephants	2 Elephants	Vaccination Form 2	V-020515135920-218-119	9-K	Chemussa Assemblies Pvt Sch	Housing category 1			point station	Static point				Female	pregnant	Adult	Entire	Healthy	4	1
2015-05-02	2015-05-02	Elephants	2 Elephants	Vaccination Form 2	V-020515141256-218-123	9-K	Chemussa Assemblies Pvt Sch	Housing category 1			point station	Static point				Male		Puppy	Entire	Healthy	4	1
2015-05-02	2015-05-02	Elephants	2 Elephants	Vaccination Form 2	V-020515132422-218-80	9-K	Chemussa Assemblies Pvt Sch	Housing category 1			point station	Static point				Male		Adult	Entire	Healthy	3	1
2015-05-02	2015-05-02	Elephants	2 Elephants	Vaccination Form 2	V-020515133707-218-95	9-K	Chemussa Assemblies Pvt Sch	Housing category 1			point station	Static point				Male		Puppy	Entire	Healthy	3	1
2015-05-02	2015-05-02	Elephants	2 Elephants	Vaccination Form 2	V-020515134743-218-104	9-K	Chemussa Assemblies Pvt Sch	Housing category 1			point station	Static point				Male		Adult	Entire	Healthy	2	1
2015-05-02	2015-05-02	Elephants	2 Elephants	Vaccination Form 2	V-020515134820-218-105	9-J	Chemussa Assemblies Pvt Sch	Housing category 1			point station	Static point				Male		Puppy	Entire	Healthy	3	1
2015-05-02	2015-05-02	Elephants	2 Elephants	Vaccination Form 2	V-020515134931-218-107	9-J	Chemussa Assemblies Pvt Sch	Housing category 1			point station	Static point				Female	pregnant	Adult	Entire	Healthy	3	1
2015-05-02	2015-05-02	Elephants	2 Elephants	Vaccination Form 2	V-020515135301-218-111	9-K	Chemussa Assemblies Pvt Sch	Housing category 1			point station	Static point				Male		Adult	Entire	Healthy	3	1
2015-05-02	2015-05-02	Elephants	2 Elephants	Vaccination Form 2	V-020515135341-218-112	9-K	Chemussa Assemblies Pvt Sch	Housing category 1			point station	Static point				Female	lactating	Adult	Entire	Healthy	3	1
2015-05-02	2015-05-02	Elephants	2 Elephants	Vaccination Form 2	V-020515135640-218-116	9-K	Chemussa Assemblies Pvt Sch	Housing category 1			point station	Static point				Male		Adult	Entire	Healthy	4	1
2015-05-02	2015-05-02	Elephants	2 Elephants	Vaccination Form 2	V-020515135809-218-118	9-K	Chemussa Assemblies Pvt Sch	Housing category 1			point station	Static point				Female	not preg/lact	Adult	Entire	Healthy	4	1
2015-05-02	2015-05-02	Elephants	2 Elephants	Vaccination Form 2	V-020515140044-218-121	9-K	Chemussa Assemblies Pvt Sch	Housing category 1			point station	Static point				Female	not preg/lact	Adult	Entire	Healthy	4	1
2015-05-02	2015-05-02	Elephants	2 Elephants	Vaccination Form 2	V-020515145458-218-128	9-K	Chemussa Assemblies Pvt Sch	Housing category 1			point station	Static point				Male		Adult	Entire	Healthy	3	1
2015-05-02	2015-05-02	Elephants	2 Elephants	Vaccination Form 2	V-020515141447-218-124	9-K	Chemussa Assemblies Pvt Sch	Housing category 1			point station	Static point				Male		Puppy	Entire	Healthy	4	1
2015-05-02	2015-05-02	Elephants	2 Elephants	Vaccination Form 2	V-020515151533-218-133	9-K	Chemussa Assemblies Pvt Sch	Housing category 1			point station	Static point				Male		Puppy	Entire	Sick(wounds)	1	2
2015-05-02	2015-05-02	Elephants	2 Elephants	Vaccination Form 2	V-020515153128-218-135	9-K	Chemussa Assemblies Pvt Sch	Housing category 1			point station	Static point				Male		Adult	Entire	Sick(wounds)	1	2
2015-05-02	2015-05-02	Elephants	2 Elephants	Vaccination Form 2	V-020515160111-218-138		Chemussa Assemblies Pvt Sch				point station	Static point				Male		Puppy	Entire	Healthy	3	1
2015-05-02	2015-05-02	Elephants	2 Elephants	Vaccination Form 2	V-020515112223-218-56	9-K	Chemussa Assemblies Pvt Sch	Housing category 1			point station	Static point				Male		Puppy	Entire	Healthy	3	1
2015-05-02	2015-05-02	Elephants	2 Elephants	Vaccination Form 2	V-020515114216-218-60	9-K	Chemussa Assemblies Pvt Sch	Housing category 1			point station	Static point				Male		Adult	Entire	Healthy	3	1
2015-05-02	2015-05-02	Elephants	2 Elephants	Vaccination Form 2	V-020515114630-218-64	9-K	Chemussa Assemblies Pvt Sch	Housing category 1			point station	Static point				Male		Adult	Entire	Healthy	3	1
2015-05-02	2015-05-02	Elephants	2 Elephants	Vaccination Form 2	V-020515121442-218-68	9-K	Chemussa Assemblies Pvt Sch	Housing category 1			point station	Static point				Male		Adult	Entire	Healthy	3	1
2015-05-02	2015-05-02	Elephants	2 Elephants	Vaccination Form 2	V-020515125931-218-78	9-K	Chemussa Assemblies Pvt Sch	Housing category 1			point station	Static point				Female	not preg/lact	Adult	Entire	Healthy	2	1
2015-05-02	2015-05-02	Elephants	2 Elephants	Vaccination Form 2	V-020515130052-218-80	9-K	Chemussa Assemblies Pvt Sch	Housing category 1			point station	Static point				Male		Adult	Entire	Healthy	3	1
2015-05-02	2015-05-02	Elephants	2 Elephants	Vaccination Form 2	V-020515113825-218-58	9-K	Chemussa Assemblies Pvt Sch	Housing category 1			point station	Static point				Male		Puppy	Entire	Healthy	1	1
2015-05-02	2015-05-02	Elephants	2 Elephants	Vaccination Form 2	V-020515113918-218-59	9-K	Chemussa Assemblies Pvt Sch	Housing category 1			point station	Static point				Female	not preg/lact	Puppy	Entire	Healthy	3	1
2015-05-02	2015-05-02	Elephants	2 Elephants	Vaccination Form 2	V-020515114331-218-61	9-K	Chemussa Assemblies Pvt Sch	Housing category 1			point station	Static point				Male		Adult	Entire	Healthy	3	1
2015-05-02	2015-05-02	Elephants	2 Elephants	Vaccination Form 2	V-020515114423-218-62	9-K	Chemussa Assemblies Pvt Sch	Housing category 1			point station	Static point				Female	not preg/lact	Adult	Entire	Healthy	3	1
2015-05-02	2015-05-02	Elephants	2 Elephants	Vaccination Form 2	V-020515114725-218-66	9-K	Chemussa Assemblies Pvt Sch	Housing category 1			point station	Static point				Male		Adult	Entire	Healthy	3	1
2015-05-02	2015-05-02	Elephants	2 Elephants	Vaccination Form 2	V-020515121631-218-71	9-K	Chemussa Assemblies Pvt Sch	Housing category 1			point station	Static point				Male		Adult	Entire	Healthy	2	1
2015-05-02	2015-05-02	Elephants	2 Elephants	Vaccination Form 2	V-020515130118-218-81	9-K	Chemussa Assemblies Pvt Sch	Housing category 1			point station	Static point				Male		Adult	Entire	Healthy	3	1
2015-05-02	2015-05-02	Elephants	2 Elephants	Vaccination Form 2	V-020515130148-218-82	9-K	Chemussa Assemblies Pvt Sch	Housing category 1			point station	Static point				Female	not preg/lact	Adult	Entire	Healthy	3	1
2015-05-02	2015-05-02	Elephants	2 Elephants	Vaccination Form 2	V-020515130240-218-83	9-K	Chemussa Assemblies Pvt Sch	Housing category 1			point station	Static point				Male		Adult	Entire	Healthy	3	1
2015-05-02	2015-05-02	Elephants	2 Elephants	Vaccination Form 2	V-020515121556-218-70	9-K	Chemussa Assemblies Pvt Sch	Housing category 1			point station	Static point				Male		Adult	Entire	Healthy	3	2
2015-05-02	2015-05-02	Elephants	2 Elephants	Vaccination Form 2	V-020515121700-218-72	9-K	Chemussa Assemblies Pvt Sch	Housing category 1			point station	Static point				Male		Adult	Entire	Healthy	3	1
2015-05-02	2015-05-02	Elephants	2 Elephants	Vaccination Form 2	V-020515125300-218-73	9-K	Chemussa Assemblies Pvt Sch	Housing category 1			point station	Static point				Male		Adult	Entire	Healthy	3	1
2015-05-02	2015-05-02	Elephants	2 Elephants	Vaccination Form 2	V-020515125353-218-74	9-K	Chemussa Assemblies Pvt Sch	Housing category 1			point station	Static point				Female	not preg/lact	Adult	Entire	Healthy	3	1
2015-05-02	2015-05-02	Elephants	2 Elephants	Vaccination Form 2	V-020515125828-218-76	9-K	Chemussa Assemblies Pvt Sch	Housing category 1			point station	Static point				Female	not preg/lact	Adult	Entire	Healthy	3	1
2015-05-02	2015-05-02	Elephants	2 Elephants	Vaccination Form 2	V-020515110035-218-55	9-K	Chemussa Assemblies Pvt Sch	Housing category 1			point station	Static point				Male		Puppy	Entire	Healthy	3	1
2015-05-02	2015-05-02	Elephants	2 Elephants	Vaccination Form 2	V-020515112329-218-57	9-K	Chemussa Assemblies Pvt Sch	Housing category 1			point station	Static point				Male		Puppy	Entire	Healthy	3	1
2015-05-02	2015-05-02	Elephants	2 Elephants	Vaccination Form 2	V-020515114601-218-63	9-K	Chemussa Assemblies Pvt Sch	Housing category 1			point station	Static point				Male		Adult	Entire	Healthy	3	1
2015-05-02	2015-05-02	Elephants	2 Elephants	Vaccination Form 2	V-020515114703-218-65	9-K	Chemussa Assemblies Pvt Sch	Housing category 1			point station	Static point				Male		Adult	Entire	Healthy	3	1
2015-05-02	2015-05-02	Elephants	2 Elephants	Vaccination Form 2	V-020515121244-218-67	9-K	Chemussa Assemblies Pvt Sch	Housing category 1			point station	Static point				Female	not preg/lact	Adult	Entire	Healthy	3	1
2015-05-02	2015-05-02	Elephants	2 Elephants	Vaccination Form 2	V-020515121525-218-69	9-K	Chemussa Assemblies Pvt Sch	Housing category 1			point station	Static point				Female	not preg/lact	Adult	Entire	Healthy	3	1
2015-05-02	2015-05-02	Elephants	2 Elephants	Vaccination Form 2	V-020515125435-218-75	9-K	Chemussa Assemblies Pvt Sch	Housing category 1			point station	Static point				Female	not preg/lact	Adult	Entire	Healthy	3	1
2015-05-02	2015-05-02	Elephants	2 Elephants	Vaccination Form 2	V-020515125854-218-77	9-K	Chemussa Assemblies Pvt Sch	Housing category 1			point station	Static point				Male		Adult	Entire	Healthy	3	1
2015-05-02	2015-05-02	Elephants	2 Elephants	Vaccination Form 2	V-020515130016-218-79	9-K	Chemussa Assemblies Pvt Sch	Housing category 1			point station	Static point				Female	not preg/lact	Adult	Entire	Healthy	3	1
2015-05-02	2015-05-02	Giraffes	2 Giraffes	Vaccination Form 2	V-020515130158-219-40	1-G	Namatete PS	Housing category 1			point station	Static point				Male		Adult	Entire	Healthy	2	2
2015-05-02	2015-05-02	Giraffes	2 Giraffes	Vaccination Form 2	V-020515130610-219-44	1-G	Namatete PS	Housing category 1			point station	Static point				Male		Adult	Entire	Healthy	3	1
2015-05-02	2015-05-02	Giraffes	2 Giraffes	Vaccination Form 2	V-020515130845-219-48	1-G	Namatete PS	Housing category 1			point station	Static point				Female	not preg/lact	Adult	Entire	Sick(wounds)	2	4
2015-05-02	2015-05-02	Giraffes	2 Giraffes	Vaccination Form 2	V-020515131133-219-49	1-G	Namatete PS	Housing category 1			point station	Static point				Male		Adult	Entire	Healthy	2	2
2015-05-02	2015-05-02	Giraffes	2 Giraffes	Vaccination Form 2	V-020515131316-219-51	1-G	Namatete PS	Housing category 1			point station	Static point				Female	not preg/lact	Adult	Entire	Healthy	2	2
2015-05-02	2015-05-02	Giraffes	2 Giraffes	Vaccination Form 2	V-020515131406-219-52	1-G	Namatete PS	Housing category 1			point station	Static point				Male		Adult	Entire	Healthy	2	2
2015-05-02	2015-05-02	Giraffes	2 Giraffes	Vaccination Form 2	V-020515131518-219-54	1-G	Namatete PS	Housing category 1			point station	Static point				Male		Adult	Entire	Healthy	3	2
2015-05-02	2015-05-02	Giraffes	2 Giraffes	Vaccination Form 2	V-020515131548-219-55	1-G	Namatete PS	Housing category 1			point station	Static point				Female	not preg/lact	Adult	Entire	Healthy	3	2
2015-05-02	2015-05-02	Giraffes	2 Giraffes	Vaccination Form 2	V-020515131742-219-58	1-G	Namatete PS	Housing category 1			point station	Static point				Female	not preg/lact	Puppy	Entire	Healthy	2	1
2015-05-02	2015-05-02	Giraffes	2 Giraffes	Vaccination Form 2	V-020515132638-219-70	1-G	Namatete PS	Housing category 1			point station	Static point				Male		Adult	Entire	Healthy	2	2
2015-05-02	2015-05-02	Giraffes	2 Giraffes	Vaccination Form 2	V-020515132740-219-72	1-G	Namatete PS	Housing category 1			point station	Static point				Female	not preg/lact	Adult	Entire	Healthy	3	1
2015-05-02	2015-05-02	Giraffes	2 Giraffes	Vaccination Form 2	V-020515132909-219-75	1-G	Namatete PS	Housing category 1			point station	Static point				Female	not preg/lact	Adult	Entire	Healthy	2	2
2015-05-02	2015-05-02	Giraffes	2 Giraffes	Vaccination Form 2	V-020515132937-219-76	1-G	Namatete PS	Housing category 1			point station	Static point				Female	not preg/lact	Adult	Entire	Healthy	3	1
2015-05-02	2015-05-02	Giraffes	2 Giraffes	Vaccination Form 2	V-020515133206-219-78	1-G	Namatete PS	Housing category 1			point station	Static point				Male		Puppy	Entire	Healthy	3	1
2015-05-02	2015-05-02	Giraffes	2 Giraffes	Vaccination Form 2	V-020515133414-219-82	1-G	Namatete PS	Housing category 1			point station	Static point				Female	not preg/lact	Adult	Entire	Sick(wounds)	2	2
2015-05-02	2015-05-02	Giraffes	2 Giraffes	Vaccination Form 2	V-020515133505-219-83	1-G	Namatete PS	Housing category 1			point station	Static point				Male		Adult	Entire	Healthy	3	2
2015-05-02	2015-05-02	Giraffes	2 Giraffes	Vaccination Form 2	V-020515133611-219-85	1-G	Namatete PS	Housing category 1			point station	Static point				Female	not preg/lact	Puppy	Entire	Healthy	2	2
2015-05-02	2015-05-02	Giraffes	2 Giraffes	Vaccination Form 2	V-020515133641-219-86	1-G	Namatete PS	Housing category 1			point station	Static point				Female	pregnant	Adult	Entire	Healthy	3	1
2015-05-02	2015-05-02	Giraffes	2 Giraffes	Vaccination Form 2	V-020515133727-219-87	1-G	Namatete PS	Housing category 1			point station	Static point				Female	not preg/lact	Puppy	Entire	Healthy	4	1
2015-05-02	2015-05-02	Giraffes	2 Giraffes	Vaccination Form 2	V-020515134008-219-90	1-G	Namatete PS	Housing category 1			point station	Static point				Male		Adult	Entire	Healthy	3	1
2015-05-02	2015-05-02	Giraffes	2 Giraffes	Vaccination Form 2	V-020515134111-219-92	1-G	Namatete PS	Housing category 1			point station	Static point				Male		Adult	Entire	Healthy	3	1
2015-05-02	2015-05-02	Giraffes	2 Giraffes	Vaccination Form 2	V-020515134331-219-95	1-G	Namatete PS	Housing category 1			point station	Static point				Male		Adult	Entire	Healthy	4	1
2015-05-02	2015-05-02	Giraffes	2 Giraffes	Vaccination Form 2	V-020515135350-219-103	1-G	Namatete PS	Housing category 1			point station	Static point				Female	not preg/lact	Adult	Entire	Healthy	2	1
2015-05-02	2015-05-02	Giraffes	2 Giraffes	Vaccination Form 2	V-020515135614-219-105	1-G	Namatete PS	Housing category 1			point station	Static point				Female	not preg/lact	Adult	Entire	Healthy	3	1
2015-05-02	2015-05-02	Giraffes	2 Giraffes	Vaccination Form 2	V-020515125153-219-35	1-G	Namatete PS	Housing category 1			point station	Static point				Female	not preg/lact	Adult	Entire	Healthy	3	2
2015-05-02	2015-05-02	Giraffes	2 Giraffes	Vaccination Form 2	V-020515125444-219-36	1-G	Namatete PS	Housing category 1			point station	Static point				Male		Adult	Entire	Healthy	3	2
2015-05-02	2015-05-02	Giraffes	2 Giraffes	Vaccination Form 2	V-020515125655-219-37	1-G	Namatete PS	Housing category 1			point station	Static point				Female	not preg/lact	Adult	Entire	Healthy	2	2
2015-05-02	2015-05-02	Giraffes	2 Giraffes	Vaccination Form 2	V-020515130721-219-46	1-G	Namatete PS	Housing category 1			point station	Static point				Male		Adult	Entire	Healthy	1	1
2015-05-02	2015-05-02	Giraffes	2 Giraffes	Vaccination Form 2	V-020515131623-219-56	1-G	Namatete PS	Housing category 1			point station	Static point				Male		Adult	Entire	Healthy	2	2
2015-05-02	2015-05-02	Giraffes	2 Giraffes	Vaccination Form 2	V-020515131702-219-57	1-G	Namatete PS	Housing category 1			point station	Static point				Female	not preg/lact	Adult	Entire	Healthy	3	1
2015-05-02	2015-05-02	Giraffes	2 Giraffes	Vaccination Form 2	V-020515131825-219-59	1-G	Namatete PS	Housing category 1			point station	Static point				Male		Puppy	Entire	Healthy	1	1
2015-05-02	2015-05-02	Giraffes	2 Giraffes	Vaccination Form 2	V-020515132219-219-64	1-G	Namatete PS	Housing category 1			point station	Static point				Female	not preg/lact	Adult	Entire	Healthy	3	2
2015-05-02	2015-05-02	Giraffes	2 Giraffes	Vaccination Form 2	V-020515132326-219-66	1-G	Namatete PS	Housing category 1			point station	Static point				Male		Adult	Entire	Healthy	1	2
2015-05-02	2015-05-02	Giraffes	2 Giraffes	Vaccination Form 2	V-020515132425-219-68	1-G	Namatete PS	Housing category 1			point station	Static point				Female	not preg/lact	Adult	Entire	Healthy	2	2
2015-05-02	2015-05-02	Giraffes	2 Giraffes	Vaccination Form 2	V-020515132810-219-73	1-G	Namatete PS	Housing category 1			point station	Static point				Male		Adult	Entire	Healthy	3	2
2015-05-02	2015-05-02	Giraffes	2 Giraffes	Vaccination Form 2	V-020515133802-219-88	1-G	Namatete PS	Housing category 1			point station	Static point				Female	not preg/lact	Adult	Entire	Healthy	2	1
2015-05-02	2015-05-02	Giraffes	2 Giraffes	Vaccination Form 2	V-020515130043-219-39	1-G	Namatete PS	Housing category 1			point station	Static point				Female	not preg/lact	Puppy	Entire	Healthy	2	1
2015-05-02	2015-05-02	Giraffes	2 Giraffes	Vaccination Form 2	V-020515130439-219-42	1-G	Namatete PS	Housing category 1			point station	Static point				Male		Adult	Entire	Healthy	3	1
2015-05-02	2015-05-02	Giraffes	2 Giraffes	Vaccination Form 2	V-020515130640-219-45	1-G	Namatete PS	Housing category 1			point station	Static point				Male		Adult	Entire	Healthy	2	2
2015-05-02	2015-05-02	Giraffes	2 Giraffes	Vaccination Form 2	V-020515130813-219-47	1-G	Namatete PS	Housing category 1			point station	Static point				Female	not preg/lact	Adult	Entire	Healthy	2	2
2015-05-02	2015-05-02	Giraffes	2 Giraffes	Vaccination Form 2	V-020515131900-219-60	1-G	Namatete PS	Housing category 1			point station	Static point				Male		Adult	Entire	Healthy	3	2
2015-05-02	2015-05-02	Giraffes	2 Giraffes	Vaccination Form 2	V-020515131938-219-61	1-G	Namatete PS	Housing category 1			point station	Static point				Male		Puppy	Entire	Sick(wounds)	2	2
2015-05-02	2015-05-02	Giraffes	2 Giraffes	Vaccination Form 2	V-020515132143-219-63	1-G	Namatete PS	Housing category 1			point station	Static point				Male		Adult	Entire	Healthy	2	2
2015-05-02	2015-05-02	Giraffes	2 Giraffes	Vaccination Form 2	V-020515132844-219-74	1-G	Namatete PS	Housing category 1			point station	Static point				Male		Adult	Entire	Healthy	3	2
2015-05-02	2015-05-02	Giraffes	2 Giraffes	Vaccination Form 2	V-020515133326-219-81	1-G	Namatete PS	Housing category 1			point station	Static point				Male		Adult	Entire	Sick(wounds)	2	1
2015-05-02	2015-05-02	Giraffes	2 Giraffes	Vaccination Form 2	V-020515133548-219-84	1-G	Namatete PS	Housing category 1			point station	Static point				Female	not preg/lact	Adult	Entire	Healthy	2	2
2015-05-02	2015-05-02	Giraffes	2 Giraffes	Vaccination Form 2	V-020515134046-219-91	1-G	Namatete PS	Housing category 1			point station	Static point				Male		Adult	Entire	Healthy	3	1
2015-05-02	2015-05-02	Giraffes	2 Giraffes	Vaccination Form 2	V-020515134132-219-93	1-G	Namatete PS	Housing category 1			point station	Static point				Female	lactating	Adult	Entire	Healthy	2	1
2015-05-02	2015-05-02	Giraffes	2 Giraffes	Vaccination Form 2	V-020515134616-219-97	1-G	Namatete PS	Housing category 1			point station	Static point				Male		Adult	Entire	Healthy	3	1
2015-05-02	2015-05-02	Giraffes	2 Giraffes	Vaccination Form 2	V-020515134640-219-98	1-G	Namatete PS	Housing category 1			point station	Static point				Male		Adult	Entire	Healthy	3	2
2015-05-02	2015-05-02	Giraffes	2 Giraffes	Vaccination Form 2	V-020515134817-219-99	1-G	Namatete PS	Housing category 1			point station	Static point				Male		Adult	Entire	Healthy	3	2
2015-05-02	2015-05-02	Giraffes	2 Giraffes	Vaccination Form 2	V-020515134918-219-100	1-G	Namatete PS	Housing category 1			point station	Static point				Female	not preg/lact	Adult	Entire	Healthy	3	2
2015-05-02	2015-05-02	Giraffes	2 Giraffes	Vaccination Form 2	V-020515135023-219-102	1-G	Namatete PS	Housing category 1			point station	Static point				Male		Adult	Entire	Healthy	3	2
2015-05-02	2015-05-02	Giraffes	2 Giraffes	Vaccination Form 2	V-020515124657-219-34	1-G	Namatete PS	Housing category 1			point station	Static point				Female	not preg/lact	Adult	Entire	Healthy	2	2
2015-05-02	2015-05-02	Giraffes	2 Giraffes	Vaccination Form 2	V-020515125908-219-38	1-G	Namatete PS	Housing category 1			point station	Static point				Male		Adult	Entire	Healthy	2	2
2015-05-02	2015-05-02	Giraffes	2 Giraffes	Vaccination Form 2	V-020515130305-219-41	1-G	Namatete PS	Housing category 1			point station	Static point				Female	lactating	Adult	Entire	Healthy	2	1
2015-05-02	2015-05-02	Giraffes	2 Giraffes	Vaccination Form 2	V-020515130517-219-43	1-G	Namatete PS	Housing category 1			point station	Static point				Male		Adult	Entire	Healthy	1	1
2015-05-02	2015-05-02	Giraffes	2 Giraffes	Vaccination Form 2	V-020515131201-219-50	1-G	Namatete PS	Housing category 1			point station	Static point				Male		Adult	Entire	Sick(wounds)	2	2
2015-05-02	2015-05-02	Giraffes	2 Giraffes	Vaccination Form 2	V-020515131449-219-53	1-G	Namatete PS	Housing category 1			point station	Static point				Female	not preg/lact	Adult	Entire	Healthy	2	2
2015-05-02	2015-05-02	Giraffes	2 Giraffes	Vaccination Form 2	V-020515132101-219-62	1-G	Namatete PS	Housing category 1			point station	Static point				Female	not preg/lact	Adult	Entire	Healthy	3	2
2015-05-02	2015-05-02	Giraffes	2 Giraffes	Vaccination Form 2	V-020515132249-219-65	1-G	Namatete PS	Housing category 1			point station	Static point				Female	not preg/lact	Adult	Entire	Sick(wounds)	3	2
2015-05-02	2015-05-02	Giraffes	2 Giraffes	Vaccination Form 2	V-020515132400-219-67	1-G	Namatete PS	Housing category 1			point station	Static point				Male		Adult	Entire	Healthy	3	1
2015-05-02	2015-05-02	Giraffes	2 Giraffes	Vaccination Form 2	V-020515132453-219-69	1-G	Namatete PS	Housing category 1			point station	Static point				Female	not preg/lact	Adult	Entire	Healthy	2	2
2015-05-02	2015-05-02	Giraffes	2 Giraffes	Vaccination Form 2	V-020515132707-219-71	1-G	Namatete PS	Housing category 1			point station	Static point				Female	not preg/lact	Puppy	Entire	Healthy	2	1
2015-05-02	2015-05-02	Giraffes	2 Giraffes	Vaccination Form 2	V-020515133015-219-77	1-G	Namatete PS	Housing category 1			point station	Static point				Female	not preg/lact	Adult	Entire	Healthy	3	2
2015-05-02	2015-05-02	Giraffes	2 Giraffes	Vaccination Form 2	V-020515133231-219-79	1-G	Namatete PS	Housing category 1			point station	Static point				Male		Adult	Entire	Healthy	3	1
2015-05-02	2015-05-02	Giraffes	2 Giraffes	Vaccination Form 2	V-020515133255-219-80	1-G	Namatete PS	Housing category 1			point station	Static point				Male		Adult	Entire	Sick(wounds)	3	2
2015-05-02	2015-05-02	Giraffes	2 Giraffes	Vaccination Form 2	V-020515133843-219-89	1-G	Namatete PS	Housing category 1			point station	Static point				Male		Adult	Entire	Healthy	3	1
2015-05-02	2015-05-02	Giraffes	2 Giraffes	Vaccination Form 2	V-020515134305-219-94	1-G	Namatete PS	Housing category 1			point station	Static point				Female	not preg/lact	Adult	Entire	Healthy	3	1
2015-05-02	2015-05-02	Giraffes	2 Giraffes	Vaccination Form 2	V-020515134519-219-96	1-G	Namatete PS	Housing category 1			point station	Static point				Female	not preg/lact	Adult	Entire	Healthy	3	1
2015-05-02	2015-05-02	Giraffes	2 Giraffes	Vaccination Form 2	V-020515134951-219-101	1-G	Namatete PS	Housing category 1			point station	Static point				Male		Adult	Entire	Healthy	2	2
2015-05-02	2015-05-02	Giraffes	2 Giraffes	Vaccination Form 2	V-020515135551-219-104	1-G	Namatete PS	Housing category 1			point station	Static point				Male		Adult	Entire	Healthy	3	1
2015-05-02	2015-05-02	Giraffes	2 Giraffes	Vaccination Form 2	V-020515205530-219-114		Namatete PS				point station	Static point				Male		Adult	Entire	Healthy	4	1
2015-05-02	2015-05-02	Giraffes	2 Giraffes	Vaccination Form 2	V-020515205556-219-115		Namatete PS				point station	Static point				Female	not preg/lact	Adult	Entire	Healthy	3	2
2015-05-02	2015-05-02	Giraffes	2 Giraffes	Vaccination Form 2	V-020515204900-219-108		Namatete PS				point station	Static point				Female	not preg/lact	Adult	Entire	Healthy	3	1
2015-05-02	2015-05-02	Giraffes	2 Giraffes	Vaccination Form 2	V-020515205306-219-111		Namatete PS				point station	Static point				Male		Adult	Entire	Healthy	2	1
2015-05-02	2015-05-02	Giraffes	2 Giraffes	Vaccination Form 2	V-020515205215-219-110		Namatete PS				point station	Static point				Female	not preg/lact	Adult	Entire	Healthy	3	1
2015-05-02	2015-05-02	Giraffes	2 Giraffes	Vaccination Form 2	V-020515205121-219-109		Namatete PS				point station	Static point				Female	not preg/lact	Adult	Entire	Healthy	3	1
2015-05-02	2015-05-02	Giraffes	2 Giraffes	Vaccination Form 2	V-020515205430-219-112		Namatete PS				point station	Static point				Female	not preg/lact	Adult	Entire	Healthy	2	1
2015-05-02	2015-05-02	Giraffes	2 Giraffes	Vaccination Form 2	V-020515205503-219-113		Namatete PS				point station	Static point				Male		Adult	Entire	Healthy	2	1
2015-05-02	2015-05-02	Giraffes	2 Giraffes	Vaccination Form 2	V-020515205630-219-116		Namatete PS				point station	Static point				Male		Puppy	Entire	Healthy	2	1
2015-05-02	2015-05-02	Giraffes	2 Giraffes	Vaccination Form 2	V-020515205701-219-117		Namatete PS				point station	Static point				Male		Adult	Entire	Healthy	2	2
2015-05-02	2015-05-02	Giraffes	2 Giraffes	Vaccination Form 2	V-020515144407-219-106	1-G	Namatete PS	Housing category 1			point station	Static point				Male		Adult	Entire	Healthy	3	1
2015-05-02	2015-05-02	Giraffes	2 Giraffes	Vaccination Form 2	V-020515204727-219-107		Namatete PS				point station	Static point				Male		Adult	Entire	Healthy	3	1
2015-05-02	2015-05-02	Giraffes	2 Giraffes	Vaccination Form 2	V-020515205759-219-119		Namatete PS				point station	Static point				Male		Adult	Entire	Healthy	4	1
2015-05-02	2015-05-02	Giraffes	2 Giraffes	Vaccination Form 2	V-020515210229-219-126		Namatete PS				point station	Static point				Male		Adult	Entire	Healthy	2	1
2015-05-02	2015-05-02	Giraffes	2 Giraffes	Vaccination Form 2	V-020515210713-219-134		Namatete PS				point station	Static point				Female	lactating	Adult	Entire	Healthy	2	3
2015-05-02	2015-05-02	Giraffes	2 Giraffes	Vaccination Form 2	V-020515210843-219-137		Namatete PS				point station	Static point				Male		Adult	Entire	Healthy	2	2
2015-05-02	2015-05-02	Giraffes	2 Giraffes	Vaccination Form 2	V-020515211005-219-140		Namatete PS				point station	Static point				Female	not preg/lact	Adult	Entire	Healthy	3	1
2015-05-02	2015-05-02	Giraffes	2 Giraffes	Vaccination Form 2	V-020515205737-219-118		Namatete PS				point station	Static point				Male		Adult	Entire	Healthy	3	1
2015-05-02	2015-05-02	Giraffes	2 Giraffes	Vaccination Form 2	V-020515205955-219-121		Namatete PS				point station	Static point				Female	not preg/lact	Puppy	Entire	Healthy	3	1
2015-05-02	2015-05-02	Giraffes	2 Giraffes	Vaccination Form 2	V-020515210259-219-127		Namatete PS				point station	Static point				Female	not preg/lact	Adult	Entire	Healthy	3	1
2015-05-02	2015-05-02	Giraffes	2 Giraffes	Vaccination Form 2	V-020515210804-219-136		Namatete PS				point station	Static point				Female	not preg/lact	Adult	Entire	Healthy	2	2
2015-05-02	2015-05-02	Giraffes	2 Giraffes	Vaccination Form 2	V-020515211038-219-141		Namatete PS				point station	Static point				Male		Adult	Entire	Healthy	3	1
2015-05-02	2015-05-02	Giraffes	2 Giraffes	Vaccination Form 2	V-020515210026-219-122		Namatete PS				point station	Static point				Male		Adult	Entire	Healthy	3	1
2015-05-02	2015-05-02	Giraffes	2 Giraffes	Vaccination Form 2	V-020515210051-219-123		Namatete PS				point station	Static point				Female	not preg/lact	Puppy	Entire	Healthy	2	1
2015-05-02	2015-05-02	Giraffes	2 Giraffes	Vaccination Form 2	V-020515210400-219-128		Namatete PS				point station	Static point				Male		Adult	Entire	Healthy	3	1
2015-05-02	2015-05-02	Giraffes	2 Giraffes	Vaccination Form 2	V-020515210435-219-129		Namatete PS				point station	Static point				Female	not preg/lact	Adult	Entire	Healthy	2	1
2015-05-02	2015-05-02	Giraffes	2 Giraffes	Vaccination Form 2	V-020515210554-219-132		Namatete PS				point station	Static point				Male		Puppy	Entire	Healthy	3	1
2015-05-02	2015-05-02	Giraffes	2 Giraffes	Vaccination Form 2	V-020515210626-219-133		Namatete PS				point station	Static point				Male		Puppy	Entire	Healthy	3	1
2015-05-02	2015-05-02	Giraffes	2 Giraffes	Vaccination Form 2	V-020515210742-219-135		Namatete PS				point station	Static point				Male		Adult	Entire	Healthy	3	1
2015-05-02	2015-05-02	Giraffes	2 Giraffes	Vaccination Form 2	V-020515210917-219-138		Namatete PS				point station	Static point				Female	lactating	Adult	Entire	Healthy	2	1
2015-05-02	2015-05-02	Giraffes	2 Giraffes	Vaccination Form 2	V-020515205826-219-120		Namatete PS				point station	Static point				Male		Adult	Entire	Healthy	2	1
2015-05-02	2015-05-02	Giraffes	2 Giraffes	Vaccination Form 2	V-020515210120-219-124		Namatete PS				point station	Static point				Female	not preg/lact	Adult	Entire	Healthy	3	2
2015-05-02	2015-05-02	Giraffes	2 Giraffes	Vaccination Form 2	V-020515210157-219-125		Namatete PS				point station	Static point				Female	lactating	Adult	Entire	Sick(wounds)	1	2
2015-05-02	2015-05-02	Giraffes	2 Giraffes	Vaccination Form 2	V-020515210502-219-130		Namatete PS				point station	Static point				Male		Adult	Entire	Healthy	2	1
2015-05-02	2015-05-02	Giraffes	2 Giraffes	Vaccination Form 2	V-020515210526-219-131		Namatete PS				point station	Static point				Female	not preg/lact	Puppy	Entire	Healthy	2	1
2015-05-02	2015-05-02	Giraffes	2 Giraffes	Vaccination Form 2	V-020515210942-219-139		Namatete PS				point station	Static point				Female	not preg/lact	Adult	Entire	Healthy	2	1
2015-05-02	2015-05-02	Giraffes	2 Giraffes	Vaccination Form 2	V-020515125806-220-4	1-G	Namatete PS	Housing category 1			point station	Static point				Male		Adult	Entire	Healthy	1	1
2015-05-02	2015-05-02	Giraffes	2 Giraffes	Vaccination Form 2	V-020515125910-220-5	1-G	Namatete PS	Housing category 1			point station	Static point				Female	not preg/lact	Adult	Entire	Healthy	3	1
2015-05-02	2015-05-02	Giraffes	2 Giraffes	Vaccination Form 2	V-020515131932-220-14	1-G	Namatete PS	Housing category 1			point station	Static point				Male		Adult	Entire	Healthy	3	1
2015-05-02	2015-05-02	Giraffes	2 Giraffes	Vaccination Form 2	V-020515141538-220-25	1-G	Namatete PS	Housing category 1			point station	Static point				Male		Adult	Entire	Healthy	3	1
2015-05-02	2015-05-02	Giraffes	2 Giraffes	Vaccination Form 2	V-020515130359-220-8	1-G	Namatete PS	Housing category 1			point station	Static point				Male		Adult	Entire	Healthy	3	1
2015-05-02	2015-05-02	Giraffes	2 Giraffes	Vaccination Form 2	V-020515131718-220-12	1-G	Namatete PS	Housing category 1			point station	Static point				Male		Adult	Entire	Healthy	3	1
2015-05-02	2015-05-02	Giraffes	2 Giraffes	Vaccination Form 2	V-020515132034-220-16	1-G	Namatete PS	Housing category 1			point station	Static point				Female	not preg/lact	Adult	Entire	Healthy	3	1
2015-05-02	2015-05-02	Giraffes	2 Giraffes	Vaccination Form 2	V-020515132256-220-19	1-G	Namatete PS	Housing category 1			point station	Static point				Male		Adult	Entire	Healthy	2	1
2015-05-02	2015-05-02	Giraffes	2 Giraffes	Vaccination Form 2	V-020515125510-220-3	1-G	Namatete PS	Housing category 1			point station	Static point				Male		Adult	Entire	Healthy	2	2
2015-05-02	2015-05-02	Giraffes	2 Giraffes	Vaccination Form 2	V-020515130000-220-6	1-G	Namatete PS	Housing category 1			point station	Static point				Male		Puppy	Entire	Healthy	3	1
2015-05-02	2015-05-02	Giraffes	2 Giraffes	Vaccination Form 2	V-020515130216-220-7	1-G	Namatete PS	Housing category 1			point station	Static point				Male		Puppy	Entire	Healthy	3	1
2015-05-02	2015-05-02	Giraffes	2 Giraffes	Vaccination Form 2	V-020515131107-220-11	1-G	Namatete PS	Housing category 1			point station	Static point				Female	not preg/lact	Adult	Entire	Healthy	3	1
2015-05-02	2015-05-02	Giraffes	2 Giraffes	Vaccination Form 2	V-020515131830-220-13	1-G	Namatete PS	Housing category 1			point station	Static point				Female	not preg/lact	Adult	Entire	Healthy	3	2
2015-05-02	2015-05-02	Giraffes	2 Giraffes	Vaccination Form 2	V-020515132004-220-15	1-G	Namatete PS	Housing category 1			point station	Static point				Male		Adult	Entire	Healthy	3	1
2015-05-02	2015-05-02	Giraffes	2 Giraffes	Vaccination Form 2	V-020515132217-220-18	1-G	Namatete PS	Housing category 1			point station	Static point				Male		Adult	Entire	Healthy	3	1
2015-05-02	2015-05-02	Giraffes	2 Giraffes	Vaccination Form 2	V-020515132455-220-20	1-G	Namatete PS	Housing category 1			point station	Static point				Male		Adult	Entire	Healthy	3	1
2015-05-02	2015-05-02	Giraffes	2 Giraffes	Vaccination Form 2	V-020515141817-220-26	1-G	Namatete PS	Housing category 1			point station	Static point				Male		Puppy	Entire	Healthy	2	1
2015-05-02	2015-05-02	Giraffes	2 Giraffes	Vaccination Form 2	V-020515130503-220-9	1-G	Namatete PS	Housing category 1			point station	Static point				Male		Adult	Entire	Healthy	3	1
2015-05-02	2015-05-02	Giraffes	2 Giraffes	Vaccination Form 2	V-020515130716-220-10	1-G	Namatete PS	Housing category 1			point station	Static point				Male		Adult	Entire	Healthy	3	1
2015-05-02	2015-05-02	Giraffes	2 Giraffes	Vaccination Form 2	V-020515132121-220-17	1-G	Namatete PS	Housing category 1			point station	Static point				Female	not preg/lact	Adult	Entire	Healthy	2	1
2015-05-02	2015-05-02	Giraffes	2 Giraffes	Vaccination Form 2	V-020515132554-220-21	1-G	Namatete PS	Housing category 1			point station	Static point				Female	not preg/lact	Adult	Entire	Healthy	3	1
2015-05-02	2015-05-02	Giraffes	2 Giraffes	Vaccination Form 2	V-020515134425-220-22	1-G	Namatete PS	Housing category 1			point station	Static point				Female	not preg/lact	Adult	Entire	Healthy	3	1
2015-05-02	2015-05-02	Giraffes	2 Giraffes	Vaccination Form 2	V-020515134736-220-23	1-G	Namatete PS	Housing category 1			point station	Static point				Male		Adult	Entire	Healthy	3	1
2015-05-02	2015-05-02	Giraffes	2 Giraffes	Vaccination Form 2	V-020515141413-220-24	1-G	Namatete PS	Housing category 1			point station	Static point				Female	not preg/lact	Adult	Entire	Healthy	3	1
2015-05-02	2015-05-02	Giraffes	2 Giraffes	Vaccination Form 2	V-020515144641-220-30	1-G	Namatete PS	Housing category 1			point station	Static point				Female	not preg/lact	Adult	Entire	Healthy	3	1
2015-05-02	2015-05-02	Giraffes	2 Giraffes	Vaccination Form 2	V-020515144322-220-28	1-G	Namatete PS	Housing category 1			point station	Static point				Male		Adult	Entire	Healthy	2	1
2015-05-02	2015-05-02	Giraffes	2 Giraffes	Vaccination Form 2	V-020515144215-220-27	1-G	Namatete PS	Housing category 1			point station	Static point				Male		Adult	Entire	Healthy	2	1
2015-05-02	2015-05-02	Giraffes	2 Giraffes	Vaccination Form 2	V-020515144353-220-29	1-G	Namatete PS	Housing category 1			point station	Static point				Female	not preg/lact	Adult	Entire	Healthy	2	1
2015-05-02	2015-05-02	Giraffes	2 Giraffes	Vaccination Form 2	V-020515150402-220-32	1-G	Namatete PS	Housing category 1			point station	Static point				Female	not preg/lact	Adult	Entire	Healthy	3	1
2015-05-02	2015-05-02	Giraffes	2 Giraffes	Vaccination Form 2	V-020515152133-220-36	1-G	Namatete PS	Housing category 1			point station	Static point				Female	not preg/lact	Adult	Entire	Healthy	3	1
2015-05-02	2015-05-02	Giraffes	2 Giraffes	Vaccination Form 2	V-020515155328-220-46	1-G	Namatete PS	Housing category 1			point station	Static point				Female	not preg/lact	Adult	Entire	Healthy	3	1
2015-05-02	2015-05-02	Giraffes	2 Giraffes	Vaccination Form 2	V-020515172833-220-56		Namatete PS				point station	Static point				Male		Adult	Entire	Healthy	3	1
2015-05-02	2015-05-02	Giraffes	2 Giraffes	Vaccination Form 2	V-020515173400-220-61		Namatete PS				point station	Static point				Male		Adult	Entire	Healthy	3	1
2015-05-02	2015-05-02	Giraffes	2 Giraffes	Vaccination Form 2	V-020515202419-220-72		Namatete PS				point station	Static point				Male		Adult	Entire	Healthy	2	2
2015-05-02	2015-05-02	Giraffes	2 Giraffes	Vaccination Form 2	V-020515203421-220-80		Namatete PS				point station	Static point				Female	not preg/lact	Adult	Entire	Healthy	2	2
2015-05-02	2015-05-02	Giraffes	2 Giraffes	Vaccination Form 2	V-020515203513-220-81		Namatete PS				point station	Static point				Female	not preg/lact	Adult	Entire	Healthy	2	1
2015-05-02	2015-05-02	Giraffes	2 Giraffes	Vaccination Form 2	V-020515204021-220-88		Namatete PS				point station	Static point				Male		Adult	Entire	Healthy	3	2
2015-05-02	2015-05-02	Giraffes	2 Giraffes	Vaccination Form 2	V-020515204250-220-92		Namatete PS				point station	Static point				Female	not preg/lact	Adult	Entire	Healthy	3	1
2015-05-02	2015-05-02	Giraffes	2 Giraffes	Vaccination Form 2	V-020515204611-220-97		Namatete PS				point station	Static point				Male		Adult	Entire	Healthy	2	2
2015-05-02	2015-05-02	Giraffes	2 Giraffes	Vaccination Form 2	V-020515204640-220-98		Namatete PS				point station	Static point				Male		Adult	Entire	Healthy	2	1
2015-05-02	2015-05-02	Giraffes	2 Giraffes	Vaccination Form 2	V-020515204738-220-100		Namatete PS				point station	Static point				Male		Adult	Entire	Healthy	3	1
2015-05-02	2015-05-02	Giraffes	2 Giraffes	Vaccination Form 2	V-020515204802-220-101		Namatete PS				point station	Static point				Female	not preg/lact	Adult	Entire	Healthy	2	1
2015-05-02	2015-05-02	Giraffes	2 Giraffes	Vaccination Form 2	V-020515205157-220-107		Namatete PS				point station	Static point				Female	not preg/lact	Adult	Entire	Healthy	3	1
2015-05-02	2015-05-02	Giraffes	2 Giraffes	Vaccination Form 2	V-020515205355-220-109		Namatete PS				point station	Static point				Male		Adult	Entire	Healthy	2	2
2015-05-02	2015-05-02	Giraffes	2 Giraffes	Vaccination Form 2	V-020515205512-220-110		Namatete PS				point station	Static point				Female	not preg/lact	Adult	Entire	Healthy	2	2
2015-05-02	2015-05-02	Giraffes	2 Giraffes	Vaccination Form 2	V-020515210754-220-127		Namatete PS				point station	Static point				Male		Adult	Entire	Healthy	2	2
2015-05-02	2015-05-02	Giraffes	2 Giraffes	Vaccination Form 2	V-020515211518-220-138		Namatete PS				point station	Static point				Female	not preg/lact	Adult	Entire	Healthy	3	2
2015-05-02	2015-05-02	Giraffes	2 Giraffes	Vaccination Form 2	V-020515211929-220-144		Namatete PS				point station	Static point				Female	not preg/lact	Adult	Entire	Healthy	2	1
2015-05-02	2015-05-02	Giraffes	2 Giraffes	Vaccination Form 2	V-020515212020-220-145		Namatete PS				point station	Static point				Male		Adult	Entire	Healthy	3	2
2015-05-02	2015-05-02	Giraffes	2 Giraffes	Vaccination Form 2	V-020515212912-220-160		Namatete PS				point station	Static point				Male		Adult	Entire	Healthy	3	1
2015-05-02	2015-05-02	Giraffes	2 Giraffes	Vaccination Form 2	V-020515213156-220-165		Namatete PS				point station	Static point				Female	not preg/lact	Adult	Entire	Healthy	2	1
2015-05-02	2015-05-02	Giraffes	2 Giraffes	Vaccination Form 2	V-020515150832-220-34	1-G	Namatete PS	Housing category 1			point station	Static point				Male		Puppy	Entire	Healthy	2	1
2015-05-02	2015-05-02	Giraffes	2 Giraffes	Vaccination Form 2	V-020515152233-220-37	1-G	Namatete PS	Housing category 1			point station	Static point				Male		Adult	Entire	Healthy	3	1
2015-05-02	2015-05-02	Giraffes	2 Giraffes	Vaccination Form 2	V-020515152421-220-38	1-G	Namatete PS	Housing category 1			point station	Static point				Female	not preg/lact	Adult	Entire	Healthy	3	1
2015-05-02	2015-05-02	Giraffes	2 Giraffes	Vaccination Form 2	V-020515153751-220-41	1-G	Namatete PS	Housing category 1			point station	Static point				Male		Adult	Entire	Healthy	3	1
2015-05-02	2015-05-02	Giraffes	2 Giraffes	Vaccination Form 2	V-020515153846-220-42	1-G	Namatete PS	Housing category 1			point station	Static point				Male		Adult	Entire	Healthy	3	1
2015-05-02	2015-05-02	Giraffes	2 Giraffes	Vaccination Form 2	V-020515154209-220-45	1-G	Namatete PS	Housing category 1			point station	Static point				Female	not preg/lact	Adult	Entire	Healthy	3	1
2015-05-02	2015-05-02	Giraffes	2 Giraffes	Vaccination Form 2	V-020515150246-220-31	1-G	Namatete PS	Housing category 1			point station	Static point				Female	not preg/lact	Adult	Entire	Healthy	3	1
2015-05-02	2015-05-02	Giraffes	2 Giraffes	Vaccination Form 2	V-020515150424-220-33	1-G	Namatete PS	Housing category 1			point station	Static point				Male		Adult	Entire	Healthy	3	1
2015-05-02	2015-05-02	Giraffes	2 Giraffes	Vaccination Form 2	V-020515152048-220-35	1-G	Namatete PS	Housing category 1			point station	Static point				Male		Adult	Entire	Healthy	3	1
2015-05-02	2015-05-02	Giraffes	2 Giraffes	Vaccination Form 2	V-020515154100-220-43	1-G	Namatete PS	Housing category 1			point station	Static point				Male		Adult	Entire	Healthy	3	1
2015-05-02	2015-05-02	Giraffes	2 Giraffes	Vaccination Form 2	V-020515155543-220-49	1-G	Namatete PS	Housing category 1			point station	Static point				Male		Adult	Entire	Healthy	3	1
2015-05-02	2015-05-02	Giraffes	2 Giraffes	Vaccination Form 2	V-020515172345-220-52		Namatete PS				point station	Static point				Male		Adult	Entire	Healthy	3	1
2015-05-02	2015-05-02	Giraffes	2 Giraffes	Vaccination Form 2	V-020515172724-220-55		Namatete PS				point station	Static point				Male		Adult	Entire	Healthy	2	1
2015-05-02	2015-05-02	Giraffes	2 Giraffes	Vaccination Form 2	V-020515171837-220-50		Namatete PS				point station	Static point				Male		Adult	Entire	Healthy	3	1
2015-05-02	2015-05-02	Giraffes	2 Giraffes	Vaccination Form 2	V-020515173130-220-58		Namatete PS				point station	Static point				Female	not preg/lact	Adult	Entire	Healthy	3	1
2015-05-02	2015-05-02	Giraffes	2 Giraffes	Vaccination Form 2	V-020515201843-220-65		Namatete PS				point station	Static point				Male		Adult	Entire	Healthy	2	1
2015-05-02	2015-05-02	Giraffes	2 Giraffes	Vaccination Form 2	V-020515201915-220-66		Namatete PS				point station	Static point				Female	not preg/lact	Adult	Entire	Healthy	2	2
2015-05-02	2015-05-02	Giraffes	2 Giraffes	Vaccination Form 2	V-020515202012-220-67		Namatete PS				point station	Static point				Male		Adult	Entire	Healthy	2	2
2015-05-02	2015-05-02	Giraffes	2 Giraffes	Vaccination Form 2	V-020515202107-220-68		Namatete PS				point station	Static point				Female	not preg/lact	Adult	Entire	Healthy	3	1
2015-05-02	2015-05-02	Giraffes	2 Giraffes	Vaccination Form 2	V-020515202215-220-70		Namatete PS				point station	Static point				Male		Adult	Entire	Healthy	3	1
2015-05-02	2015-05-02	Giraffes	2 Giraffes	Vaccination Form 2	V-020515202726-220-73		Namatete PS				point station	Static point				Female	not preg/lact	Adult	Entire	Healthy	2	2
2015-05-02	2015-05-02	Giraffes	2 Giraffes	Vaccination Form 2	V-020515202804-220-74		Namatete PS				point station	Static point				Female	not preg/lact	Adult	Entire	Healthy	2	2
2015-05-02	2015-05-02	Giraffes	2 Giraffes	Vaccination Form 2	V-020515203229-220-77		Namatete PS				point station	Static point				Male		Puppy	Entire	Healthy	2	1
2015-05-02	2015-05-02	Giraffes	2 Giraffes	Vaccination Form 2	V-020515203351-220-79		Namatete PS				point station	Static point				Male		Adult	Entire	Healthy	3	1
2015-05-02	2015-05-02	Giraffes	2 Giraffes	Vaccination Form 2	V-020515203716-220-83		Namatete PS				point station	Static point				Male		Adult	Entire	Healthy	3	2
2015-05-02	2015-05-02	Giraffes	2 Giraffes	Vaccination Form 2	V-020515203801-220-84		Namatete PS				point station	Static point				Male		Adult	Entire	Healthy	2	2
2015-05-02	2015-05-02	Giraffes	2 Giraffes	Vaccination Form 2	V-020515203840-220-85		Namatete PS				point station	Static point				Male		Adult	Entire	Healthy	2	1
2015-05-02	2015-05-02	Giraffes	2 Giraffes	Vaccination Form 2	V-020515203904-220-86		Namatete PS				point station	Static point				Male		Adult	Entire	Healthy	3	1
2015-05-02	2015-05-02	Giraffes	2 Giraffes	Vaccination Form 2	V-020515204112-220-89		Namatete PS				point station	Static point				Male		Adult	Entire	Healthy	2	2
2015-05-02	2015-05-02	Giraffes	2 Giraffes	Vaccination Form 2	V-020515172927-220-57		Namatete PS				point station	Static point				Male		Adult	Entire	Healthy	3	1
2015-05-02	2015-05-02	Giraffes	2 Giraffes	Vaccination Form 2	V-020515173312-220-60		Namatete PS				point station	Static point				Male		Adult	Entire	Healthy	3	1
2015-05-02	2015-05-02	Giraffes	2 Giraffes	Vaccination Form 2	V-020515173433-220-62		Namatete PS				point station	Static point				Male		Adult	Entire	Healthy	2	2
2015-05-02	2015-05-02	Giraffes	2 Giraffes	Vaccination Form 2	V-020515202142-220-69		Namatete PS				point station	Static point				Male		Adult	Entire	Healthy	2	2
2015-05-02	2015-05-02	Giraffes	2 Giraffes	Vaccination Form 2	V-020515202240-220-71		Namatete PS				point station	Static point				Male		Adult	Entire	Healthy	2	1
2015-05-02	2015-05-02	Giraffes	2 Giraffes	Vaccination Form 2	V-020515203306-220-78		Namatete PS				point station	Static point				Male		Adult	Entire	Healthy	3	2
2015-05-02	2015-05-02	Giraffes	2 Giraffes	Vaccination Form 2	V-020515203607-220-82		Namatete PS				point station	Static point				Female	not preg/lact	Adult	Entire	Healthy	3	2
2015-05-02	2015-05-02	Giraffes	2 Giraffes	Vaccination Form 2	V-020515204407-220-94		Namatete PS				point station	Static point				Female	not preg/lact	Adult	Entire	Healthy	3	1
2015-05-02	2015-05-02	Giraffes	2 Giraffes	Vaccination Form 2	V-020515204711-220-99		Namatete PS				point station	Static point				Female	not preg/lact	Adult	Entire	Healthy	2	2
2015-05-02	2015-05-02	Giraffes	2 Giraffes	Vaccination Form 2	V-020515205312-220-108		Namatete PS				point station	Static point				Male		Adult	Entire	Healthy	3	1
2015-05-02	2015-05-02	Giraffes	2 Giraffes	Vaccination Form 2	V-020515205706-220-112		Namatete PS				point station	Static point				Male		Adult	Entire	Healthy	3	1
2015-05-02	2015-05-02	Giraffes	2 Giraffes	Vaccination Form 2	V-020515205819-220-114		Namatete PS				point station	Static point				Male		Adult	Entire	Healthy	2	2
2015-05-02	2015-05-02	Giraffes	2 Giraffes	Vaccination Form 2	V-020515210042-220-116		Namatete PS				point station	Static point				Male		Puppy	Entire	Healthy	2	2
2015-05-02	2015-05-02	Giraffes	2 Giraffes	Vaccination Form 2	V-020515210507-220-122		Namatete PS				point station	Static point				Female	not preg/lact	Adult	Entire	Healthy	2	2
2015-05-02	2015-05-02	Giraffes	2 Giraffes	Vaccination Form 2	V-020515210952-220-130		Namatete PS				point station	Static point				Male		Adult	Entire	Healthy	2	2
2015-05-02	2015-05-02	Giraffes	2 Giraffes	Vaccination Form 2	V-020515211151-220-133		Namatete PS				point station	Static point				Male		Adult	Entire	Healthy	2	2
2015-05-02	2015-05-02	Giraffes	2 Giraffes	Vaccination Form 2	V-020515153411-220-39	1-G	Namatete PS	Housing category 1			point station	Static point				Male		Adult	Entire	Healthy	3	1
2015-05-02	2015-05-02	Giraffes	2 Giraffes	Vaccination Form 2	V-020515153724-220-40	1-G	Namatete PS	Housing category 1			point station	Static point				Female	not preg/lact	Adult	Entire	Healthy	3	1
2015-05-02	2015-05-02	Giraffes	2 Giraffes	Vaccination Form 2	V-020515154147-220-44	1-G	Namatete PS	Housing category 1			point station	Static point				Male		Adult	Entire	Healthy	3	1
2015-05-02	2015-05-02	Giraffes	2 Giraffes	Vaccination Form 2	V-020515155359-220-47	1-G	Namatete PS	Housing category 1			point station	Static point				Male		Puppy	Entire	Healthy	2	1
2015-05-02	2015-05-02	Giraffes	2 Giraffes	Vaccination Form 2	V-020515155433-220-48	1-G	Namatete PS	Housing category 1			point station	Static point				Male		Adult	Entire	Healthy	3	1
2015-05-02	2015-05-02	Giraffes	2 Giraffes	Vaccination Form 2	V-020515172151-220-51		Namatete PS				point station	Static point				Male		Puppy	Entire	Healthy	2	1
2015-05-02	2015-05-02	Giraffes	2 Giraffes	Vaccination Form 2	V-020515172514-220-53		Namatete PS				point station	Static point				Male		Adult	Entire	Healthy	3	1
2015-05-02	2015-05-02	Giraffes	2 Giraffes	Vaccination Form 2	V-020515172607-220-54		Namatete PS				point station	Static point				Female	not preg/lact	Adult	Entire	Healthy	2	1
2015-05-02	2015-05-02	Giraffes	2 Giraffes	Vaccination Form 2	V-020515173218-220-59		Namatete PS				point station	Static point				Male		Adult	Entire	Healthy	3	1
2015-05-02	2015-05-02	Giraffes	2 Giraffes	Vaccination Form 2	V-020515173459-220-63		Namatete PS				point station	Static point				Female	not preg/lact	Adult	Entire	Healthy	2	1
2015-05-02	2015-05-02	Giraffes	2 Giraffes	Vaccination Form 2	V-020515201707-220-64		Namatete PS				point station	Static point				Female	not preg/lact	Adult	Entire	Healthy	2	1
2015-05-02	2015-05-02	Giraffes	2 Giraffes	Vaccination Form 2	V-020515203000-220-75		Namatete PS				point station	Static point				Male		Adult	Entire	Healthy	2	2
2015-05-02	2015-05-02	Giraffes	2 Giraffes	Vaccination Form 2	V-020515203153-220-76		Namatete PS				point station	Static point				Male		Adult	Entire	Healthy	3	1
2015-05-02	2015-05-02	Giraffes	2 Giraffes	Vaccination Form 2	V-020515203943-220-87		Namatete PS				point station	Static point				Male		Adult	Entire	Healthy	2	2
2015-05-02	2015-05-02	Giraffes	2 Giraffes	Vaccination Form 2	V-020515204210-220-91		Namatete PS				point station	Static point				Male		Adult	Entire	Healthy	2	2
2015-05-02	2015-05-02	Giraffes	2 Giraffes	Vaccination Form 2	V-020515211244-220-134		Namatete PS				point station	Static point				Female	not preg/lact	Adult	Entire	Healthy	2	2
2015-05-02	2015-05-02	Giraffes	2 Giraffes	Vaccination Form 2	V-020515211359-220-136		Namatete PS				point station	Static point				Female	not preg/lact	Adult	Entire	Healthy	2	2
2015-05-02	2015-05-02	Giraffes	2 Giraffes	Vaccination Form 2	V-020515211440-220-137		Namatete PS				point station	Static point				Female	not preg/lact	Adult	Entire	Healthy	1	2
2015-05-02	2015-05-02	Giraffes	2 Giraffes	Vaccination Form 2	V-020515211610-220-139		Namatete PS				point station	Static point				Female	not preg/lact	Adult	Entire	Healthy	2	2
2015-05-02	2015-05-02	Giraffes	2 Giraffes	Vaccination Form 2	V-020515211641-220-140		Namatete PS				point station	Static point				Male		Adult	Entire	Healthy	2	2
2015-05-02	2015-05-02	Giraffes	2 Giraffes	Vaccination Form 2	V-020515212052-220-146		Namatete PS				point station	Static point				Male		Adult	Entire	Healthy	3	2
2015-05-02	2015-05-02	Giraffes	2 Giraffes	Vaccination Form 2	V-020515212120-220-147		Namatete PS				point station	Static point				Female	not preg/lact	Adult	Entire	Healthy	2	2
2015-05-02	2015-05-02	Giraffes	2 Giraffes	Vaccination Form 2	V-020515212632-220-155		Namatete PS				point station	Static point				Male		Adult	Entire	Healthy	3	3
2015-05-02	2015-05-02	Giraffes	2 Giraffes	Vaccination Form 2	V-020515212739-220-157		Namatete PS				point station	Static point				Female	not preg/lact	Adult	Entire	Healthy	3	2
2015-05-02	2015-05-02	Giraffes	2 Giraffes	Vaccination Form 2	V-020515212812-220-158		Namatete PS				point station	Static point				Male		Adult	Entire	Healthy	2	1
2015-05-02	2015-05-02	Giraffes	2 Giraffes	Vaccination Form 2	V-020515213027-220-162		Namatete PS				point station	Static point				Male		Adult	Entire	Healthy	2	2
2015-05-02	2015-05-02	Giraffes	2 Giraffes	Vaccination Form 2	V-020515213127-220-164		Namatete PS				point station	Static point				Male		Adult	Entire	Healthy	1	3
2015-05-02	2015-05-02	Giraffes	2 Giraffes	Vaccination Form 2	V-020515204334-220-93		Namatete PS				point station	Static point				Male		Adult	Entire	Healthy	3	1
2015-05-02	2015-05-02	Giraffes	2 Giraffes	Vaccination Form 2	V-020515204432-220-95		Namatete PS				point station	Static point				Female	not preg/lact	Adult	Entire	Healthy	3	1
2015-05-02	2015-05-02	Giraffes	2 Giraffes	Vaccination Form 2	V-020515204539-220-96		Namatete PS				point station	Static point				Male		Adult	Entire	Healthy	2	2
2015-05-02	2015-05-02	Giraffes	2 Giraffes	Vaccination Form 2	V-020515204839-220-102		Namatete PS				point station	Static point				Female	not preg/lact	Adult	Entire	Healthy	3	1
2015-05-02	2015-05-02	Giraffes	2 Giraffes	Vaccination Form 2	V-020515204935-220-104		Namatete PS				point station	Static point				Female	not preg/lact	Adult	Entire	Healthy	2	2
2015-05-02	2015-05-02	Giraffes	2 Giraffes	Vaccination Form 2	V-020515210117-220-117		Namatete PS				point station	Static point				Female	not preg/lact	Adult	Entire	Healthy	2	2
2015-05-02	2015-05-02	Giraffes	2 Giraffes	Vaccination Form 2	V-020515210234-220-119		Namatete PS				point station	Static point				Female	not preg/lact	Puppy	Entire	Healthy	2	2
2015-05-02	2015-05-02	Giraffes	2 Giraffes	Vaccination Form 2	V-020515210409-220-121		Namatete PS				point station	Static point				Male		Adult	Entire	Healthy	3	2
2015-05-02	2015-05-02	Giraffes	2 Giraffes	Vaccination Form 2	V-020515210614-220-124		Namatete PS				point station	Static point				Male		Puppy	Entire	Healthy	3	1
2015-05-02	2015-05-02	Giraffes	2 Giraffes	Vaccination Form 2	V-020515210655-220-125		Namatete PS				point station	Static point				Female	lactating	Adult	Entire	Healthy	2	1
2015-05-02	2015-05-02	Giraffes	2 Giraffes	Vaccination Form 2	V-020515211019-220-131		Namatete PS				point station	Static point				Male		Adult	Entire	Healthy	2	1
2015-05-02	2015-05-02	Giraffes	2 Giraffes	Vaccination Form 2	V-020515211318-220-135		Namatete PS				point station	Static point				Female	not preg/lact	Adult	Entire	Healthy	3	2
2015-05-02	2015-05-02	Giraffes	2 Giraffes	Vaccination Form 2	V-020515211707-220-141		Namatete PS				point station	Static point				Female	not preg/lact	Adult	Entire	Healthy	2	2
2015-05-02	2015-05-02	Giraffes	2 Giraffes	Vaccination Form 2	V-020515211858-220-143		Namatete PS				point station	Static point				Female	not preg/lact	Adult	Entire	Healthy	3	1
2015-05-02	2015-05-02	Giraffes	2 Giraffes	Vaccination Form 2	V-020515212303-220-149		Namatete PS				point station	Static point				Female	not preg/lact	Adult	Entire	Healthy	2	2
2015-05-02	2015-05-02	Giraffes	2 Giraffes	Vaccination Form 2	V-020515212343-220-150		Namatete PS				point station	Static point				Male		Puppy	Entire	Healthy	3	1
2015-05-02	2015-05-02	Giraffes	2 Giraffes	Vaccination Form 2	V-020515212440-220-152		Namatete PS				point station	Static point				Male		Adult	Entire	Healthy	2	1
2015-05-02	2015-05-02	Giraffes	2 Giraffes	Vaccination Form 2	V-020515212535-220-153		Namatete PS				point station	Static point				Male		Puppy	Entire	Healthy	3	3
2015-05-02	2015-05-02	Giraffes	2 Giraffes	Vaccination Form 2	V-020515212838-220-159		Namatete PS				point station	Static point				Female	not preg/lact	Adult	Entire	Healthy	2	1
2015-05-02	2015-05-02	Giraffes	2 Giraffes	Vaccination Form 2	V-020515212951-220-161		Namatete PS				point station	Static point				Male		Adult	Entire	Healthy	3	2
2015-05-02	2015-05-02	Giraffes	2 Giraffes	Vaccination Form 2	V-020515213058-220-163		Namatete PS				point station	Static point				Male		Adult	Entire	Healthy	3	2
2015-05-02	2015-05-02	Giraffes	2 Giraffes	Vaccination Form 2	V-020515204142-220-90		Namatete PS				point station	Static point				Female	not preg/lact	Adult	Entire	Healthy	2	2
2015-05-02	2015-05-02	Giraffes	2 Giraffes	Vaccination Form 2	V-020515204909-220-103		Namatete PS				point station	Static point				Female	not preg/lact	Adult	Entire	Healthy	2	1
2015-05-02	2015-05-02	Giraffes	2 Giraffes	Vaccination Form 2	V-020515205016-220-105		Namatete PS				point station	Static point				Female	lactating	Adult	Entire	Healthy	2	2
2015-05-02	2015-05-02	Giraffes	2 Giraffes	Vaccination Form 2	V-020515205103-220-106		Namatete PS				point station	Static point				Female	not preg/lact	Adult	Entire	Healthy	2	1
2015-05-02	2015-05-02	Giraffes	2 Giraffes	Vaccination Form 2	V-020515205542-220-111		Namatete PS				point station	Static point				Female	not preg/lact	Adult	Entire	Healthy	3	2
2015-05-02	2015-05-02	Giraffes	2 Giraffes	Vaccination Form 2	V-020515205742-220-113		Namatete PS				point station	Static point				Female	not preg/lact	Adult	Entire	Healthy	2	1
2015-05-02	2015-05-02	Giraffes	2 Giraffes	Vaccination Form 2	V-020515205906-220-115		Namatete PS				point station	Static point				Female	not preg/lact	Puppy	Entire	Healthy	2	1
2015-05-02	2015-05-02	Giraffes	2 Giraffes	Vaccination Form 2	V-020515210147-220-118		Namatete PS				point station	Static point				Male		Adult	Entire	Healthy	1	3
2015-05-02	2015-05-02	Giraffes	2 Giraffes	Vaccination Form 2	V-020515210316-220-120		Namatete PS				point station	Static point				Female	not preg/lact	Adult	Entire	Healthy	2	2
2015-05-02	2015-05-02	Giraffes	2 Giraffes	Vaccination Form 2	V-020515210542-220-123		Namatete PS				point station	Static point				Female	lactating	Adult	Entire	Healthy	3	2
2015-05-02	2015-05-02	Giraffes	2 Giraffes	Vaccination Form 2	V-020515210727-220-126		Namatete PS				point station	Static point				Male		Adult	Entire	Healthy	2	2
2015-05-02	2015-05-02	Giraffes	2 Giraffes	Vaccination Form 2	V-020515210826-220-128		Namatete PS				point station	Static point				Male		Adult	Entire	Healthy	3	1
2015-05-02	2015-05-02	Giraffes	2 Giraffes	Vaccination Form 2	V-020515210917-220-129		Namatete PS				point station	Static point				Female	not preg/lact	Adult	Entire	Healthy	2	2
2015-05-02	2015-05-02	Giraffes	2 Giraffes	Vaccination Form 2	V-020515211045-220-132		Namatete PS				point station	Static point				Female	not preg/lact	Adult	Entire	Healthy	2	2
2015-05-02	2015-05-02	Giraffes	2 Giraffes	Vaccination Form 2	V-020515211805-220-142		Namatete PS				point station	Static point				Male		Adult	Entire	Healthy	3	1
2015-05-02	2015-05-02	Giraffes	2 Giraffes	Vaccination Form 2	V-020515212412-220-151		Namatete PS				point station	Static point				Male		Puppy	Entire	Healthy	3	1
2015-05-02	2015-05-02	Giraffes	2 Giraffes	Vaccination Form 2	V-020515212605-220-154		Namatete PS				point station	Static point				Female	not preg/lact	Adult	Entire	Healthy	2	2
2015-05-02	2015-05-02	Giraffes	2 Giraffes	Vaccination Form 2	V-020515212702-220-156		Namatete PS				point station	Static point				Female	not preg/lact	Adult	Entire	Healthy	2	3
2015-05-02	2015-05-02	Giraffes	2 Giraffes	Vaccination Form 2	V-020515214209-220-168		Namatete PS				point station	Static point				Male		Adult	Entire	Healthy	3	3
2015-05-02	2015-05-02	Giraffes	2 Giraffes	Vaccination Form 2	V-020515214132-220-167		Namatete PS				point station	Static point				Male		Adult	Entire	Healthy	3	3
2015-05-02	2015-05-02	Giraffes	2 Giraffes	Vaccination Form 2	V-020515213941-220-166		Namatete PS				point station	Static point				Male		Adult	Entire	Healthy	3	3
2015-05-02	2015-05-09	Giraffes	2 Giraffes	Vaccination Form 2	V-020515202304-239-12		Namatete PS				point station	Static point				Male		Adult	Entire	Healthy	3	1
2015-05-02	2015-05-09	Giraffes	2 Giraffes	Vaccination Form 2	V-020515202433-239-14		Namatete PS				point station	Static point				Female	not seen	Adult	Entire	Healthy	3	2
2015-05-02	2015-05-09	Giraffes	2 Giraffes	Vaccination Form 2	V-020515201947-239-11		Namatete PS				point station	Static point				Female	not seen	Adult	Entire	Healthy	3	2
2015-05-02	2015-05-09	Giraffes	2 Giraffes	Vaccination Form 2	V-020515202345-239-13		Namatete PS				point station	Static point				Male		Adult	Entire	Healthy	3	2
2015-05-02	2015-05-09	Giraffes	2 Giraffes	Vaccination Form 2	V-020515202545-239-15		Namatete PS				point station	Static point				Female	not seen	Adult	Entire	Healthy	3	2
2015-05-02	2015-05-09	Giraffes	2 Giraffes	Vaccination Form 2	V-020515202733-239-16		Namatete PS				point station	Static point				Female	not seen	Adult	Entire	Healthy	3	2
2015-05-02	2015-05-09	Giraffes	2 Giraffes	Vaccination Form 2	V-020515203521-239-24		Namatete PS				point station	Static point				Female	pregnant	Adult	Entire	Healthy	3	2
2015-05-02	2015-05-09	Giraffes	2 Giraffes	Vaccination Form 2	V-020515204121-239-27		Namatete PS				point station	Static point				Male		Adult	Entire	Healthy	3	2
2015-05-02	2015-05-09	Giraffes	2 Giraffes	Vaccination Form 2	V-020515204240-239-29		Namatete PS				point station	Static point				Male		Adult	Entire	Healthy	3	2
2015-05-02	2015-05-09	Giraffes	2 Giraffes	Vaccination Form 2	V-020515204317-239-30		Namatete PS				point station	Static point				Male		Adult	Entire	Healthy	3	1
2015-05-02	2015-05-09	Giraffes	2 Giraffes	Vaccination Form 2	V-020515204815-239-38		Namatete PS				point station	Static point				Female	pregnant	Adult	Entire	Healthy	3	2
2015-05-02	2015-05-09	Giraffes	2 Giraffes	Vaccination Form 2	V-020515205126-239-44		Namatete PS				point station	Static point				Female	not seen	Adult	Entire	Healthy	3	1
2015-05-02	2015-05-09	Giraffes	2 Giraffes	Vaccination Form 2	V-020515205620-239-50		Namatete PS				point station	Static point				Female	pregnant	Adult	Entire	Healthy	2	2
2015-05-02	2015-05-09	Giraffes	2 Giraffes	Vaccination Form 2	V-020515211006-239-66		Namatete PS				point station	Static point				Female	not preg/lact	Adult	Entire	Healthy	3	3
2015-05-02	2015-05-09	Giraffes	2 Giraffes	Vaccination Form 2	V-020515211106-239-68		Namatete PS				point station	Static point				Male		Puppy	Entire	Healthy	3	2
2015-05-02	2015-05-09	Giraffes	2 Giraffes	Vaccination Form 2	V-020515211347-239-73		Namatete PS				point station	Static point				Male		Adult	Entire	Healthy	3	2
2015-05-02	2015-05-09	Giraffes	2 Giraffes	Vaccination Form 2	V-020515211416-239-74		Namatete PS				point station	Static point				Male		Adult	Entire	Healthy	3	2
2015-05-02	2015-05-09	Giraffes	2 Giraffes	Vaccination Form 2	V-020515211442-239-75		Namatete PS				point station	Static point				Female	pregnant	Adult	Entire	Healthy	4	2
2015-05-02	2015-05-09	Giraffes	2 Giraffes	Vaccination Form 2	V-020515211936-239-84		Namatete PS				point station	Static point				Female	pregnant	Adult	Entire	Healthy	3	3
2015-05-02	2015-05-09	Giraffes	2 Giraffes	Vaccination Form 2	V-020515212145-239-88		Namatete PS				point station	Static point				Male		Adult	Entire	Healthy	2	2
2015-05-02	2015-05-09	Giraffes	2 Giraffes	Vaccination Form 2	V-020515212236-239-90		Namatete PS				point station	Static point				Male		Adult	Entire	Healthy	2	2
2015-05-02	2015-05-09	Giraffes	2 Giraffes	Vaccination Form 2	V-020515212340-239-93		Namatete PS				point station	Static point				Female	not seen	Adult	Entire	Healthy	3	3
2015-05-02	2015-05-09	Giraffes	2 Giraffes	Vaccination Form 2	V-020515212648-239-98		Namatete PS				point station	Static point				Female	pregnant	Adult	Entire	Healthy	3	3
2015-05-02	2015-05-09	Giraffes	2 Giraffes	Vaccination Form 2	V-020515213112-239-106		Namatete PS				point station	Static point				Male		Adult	Entire	Healthy	3	3
2015-05-02	2015-05-09	Giraffes	2 Giraffes	Vaccination Form 2	V-020515213138-239-107		Namatete PS				point station	Static point				Female	pregnant	Adult	Entire	Healthy	2	2
2015-05-02	2015-05-09	Giraffes	2 Giraffes	Vaccination Form 2	V-020515203735-239-26		Namatete PS				point station	Static point				Female	pregnant	Adult	Entire	Healthy	3	2
2015-05-02	2015-05-09	Giraffes	2 Giraffes	Vaccination Form 2	V-020515204419-239-32		Namatete PS				point station	Static point				Female	not seen	Adult	Entire	Healthy	3	2
2015-05-02	2015-05-09	Giraffes	2 Giraffes	Vaccination Form 2	V-020515204528-239-33		Namatete PS				point station	Static point				Female	not seen	Adult	Entire	Healthy	3	1
2015-05-02	2015-05-09	Giraffes	2 Giraffes	Vaccination Form 2	V-020515204642-239-35		Namatete PS				point station	Static point				Male		Adult	Entire	Healthy	3	2
2015-05-02	2015-05-09	Giraffes	2 Giraffes	Vaccination Form 2	V-020515204714-239-36		Namatete PS				point station	Static point				Female	pregnant	Adult	Entire	Healthy	3	2
2015-05-02	2015-05-09	Giraffes	2 Giraffes	Vaccination Form 2	V-020515204847-239-39		Namatete PS				point station	Static point				Female	pregnant	Adult	Entire	Healthy	3	2
2015-05-02	2015-05-09	Giraffes	2 Giraffes	Vaccination Form 2	V-020515205006-239-42		Namatete PS				point station	Static point				Male		Adult	Entire	Healthy	2	2
2015-05-02	2015-05-09	Giraffes	2 Giraffes	Vaccination Form 2	V-020515205211-239-45		Namatete PS				point station	Static point				Female	not seen	Adult	Entire	Healthy	2	2
2015-05-02	2015-05-09	Giraffes	2 Giraffes	Vaccination Form 2	V-020515210433-239-57		Namatete PS				point station	Static point				Male		Adult	Entire	Healthy	3	2
2015-05-02	2015-05-09	Giraffes	2 Giraffes	Vaccination Form 2	V-020515210549-239-59		Namatete PS				point station	Static point				Female	not seen	Adult	Entire	Healthy	2	2
2015-05-02	2015-05-09	Giraffes	2 Giraffes	Vaccination Form 2	V-020515210821-239-63		Namatete PS				point station	Static point				Male		Adult	Entire	Healthy	3	3
2015-05-02	2015-05-09	Giraffes	2 Giraffes	Vaccination Form 2	V-020515210933-239-65		Namatete PS				point station	Static point				Male		Adult	Entire	Healthy	3	2
2015-05-02	2015-05-09	Giraffes	2 Giraffes	Vaccination Form 2	V-020515211042-239-67		Namatete PS				point station	Static point				Male		Adult	Entire	Healthy	3	3
2015-05-02	2015-05-09	Giraffes	2 Giraffes	Vaccination Form 2	V-020515211534-239-76		Namatete PS				point station	Static point				Female	pregnant	Adult	Entire	Healthy	2	2
2015-05-02	2015-05-09	Giraffes	2 Giraffes	Vaccination Form 2	V-020515211607-239-77		Namatete PS				point station	Static point				Female	not seen	Adult	Entire	Healthy	2	2
2015-05-02	2015-05-09	Giraffes	2 Giraffes	Vaccination Form 2	V-020515211636-239-78		Namatete PS				point station	Static point				Male		Adult	Entire	Healthy	2	2
2015-05-02	2015-05-09	Giraffes	2 Giraffes	Vaccination Form 2	V-020515211914-239-83		Namatete PS				point station	Static point				Male		Adult	Entire	Healthy	2	2
2015-05-02	2015-05-09	Giraffes	2 Giraffes	Vaccination Form 2	V-020515212203-239-89		Namatete PS				point station	Static point				Female	pregnant	Adult	Entire	Healthy	2	2
2015-05-02	2015-05-09	Giraffes	2 Giraffes	Vaccination Form 2	V-020515212404-239-94		Namatete PS				point station	Static point				Male		Adult	Entire	Healthy	3	3
2015-05-02	2015-05-09	Giraffes	2 Giraffes	Vaccination Form 2	V-020515212802-239-100		Namatete PS				point station	Static point				Male		Puppy	Entire	Healthy	2	2
2015-05-02	2015-05-09	Giraffes	2 Giraffes	Vaccination Form 2	V-020515213206-239-108		Namatete PS				point station	Static point				Female	not preg/lact	Adult	Entire	Healthy	2	3
2015-05-02	2015-05-09	Giraffes	2 Giraffes	Vaccination Form 2	V-020515213331-239-111		Namatete PS				point station	Static point				Male		Puppy	Entire	Healthy	2	2
2015-05-02	2015-05-09	Giraffes	2 Giraffes	Vaccination Form 2	V-020515203235-239-20		Namatete PS				point station	Static point				Male		Adult	Entire	Healthy	3	2
2015-05-02	2015-05-09	Giraffes	2 Giraffes	Vaccination Form 2	V-020515203402-239-22		Namatete PS				point station	Static point				Male		Adult	Entire	Healthy	3	2
2015-05-02	2015-05-09	Giraffes	2 Giraffes	Vaccination Form 2	V-020515203430-239-23		Namatete PS				point station	Static point				Female	pregnant	Adult	Entire	Healthy	3	2
2015-05-02	2015-05-09	Giraffes	2 Giraffes	Vaccination Form 2	V-020515203608-239-25		Namatete PS				point station	Static point				Male		Adult	Entire	Healthy	3	2
2015-05-02	2015-05-09	Giraffes	2 Giraffes	Vaccination Form 2	V-020515205329-239-47		Namatete PS				point station	Static point				Female	not seen	Adult	Entire	Healthy	2	2
2015-05-02	2015-05-09	Giraffes	2 Giraffes	Vaccination Form 2	V-020515205416-239-48		Namatete PS				point station	Static point				Female	not preg/lact	Adult	Entire	Healthy	2	2
2015-05-02	2015-05-09	Giraffes	2 Giraffes	Vaccination Form 2	V-020515205544-239-49		Namatete PS				point station	Static point				Male		Adult	Entire	Healthy	3	2
2015-05-02	2015-05-09	Giraffes	2 Giraffes	Vaccination Form 2	V-020515205717-239-51		Namatete PS				point station	Static point				Male		Adult	Entire	Healthy	3	2
2015-05-02	2015-05-09	Giraffes	2 Giraffes	Vaccination Form 2	V-020515205817-239-52		Namatete PS				point station	Static point				Female	pregnant	Adult	Entire	Healthy	3	2
2015-05-02	2015-05-09	Giraffes	2 Giraffes	Vaccination Form 2	V-020515210140-239-55		Namatete PS				point station	Static point				Male		Adult	Entire	Healthy	2	2
2015-05-02	2015-05-09	Giraffes	2 Giraffes	Vaccination Form 2	V-020515210625-239-60		Namatete PS				point station	Static point				Female	not preg/lact	Adult	Entire	Healthy	2	2
2015-05-02	2015-05-09	Giraffes	2 Giraffes	Vaccination Form 2	V-020515210858-239-64		Namatete PS				point station	Static point				Female	pregnant	Adult	Entire	Healthy	2	3
2015-05-02	2015-05-09	Giraffes	2 Giraffes	Vaccination Form 2	V-020515211134-239-69		Namatete PS				point station	Static point				Male		Puppy	Entire	Healthy	3	2
2015-05-02	2015-05-09	Giraffes	2 Giraffes	Vaccination Form 2	V-020515211204-239-70		Namatete PS				point station	Static point				Male		Adult	Entire	Healthy	3	2
2015-05-02	2015-05-09	Giraffes	2 Giraffes	Vaccination Form 2	V-020515211245-239-71		Namatete PS				point station	Static point				Male		Adult	Entire	Healthy	3	2
2015-05-02	2015-05-09	Giraffes	2 Giraffes	Vaccination Form 2	V-020515211726-239-80		Namatete PS				point station	Static point				Male		Adult	Entire	Healthy	2	2
2015-05-02	2015-05-09	Giraffes	2 Giraffes	Vaccination Form 2	V-020515211802-239-81		Namatete PS				point station	Static point				Female	not preg/lact	Adult	Entire	Healthy	2	2
2015-05-02	2015-05-09	Giraffes	2 Giraffes	Vaccination Form 2	V-020515211834-239-82		Namatete PS				point station	Static point				Male		Adult	Entire	Healthy	2	2
2015-05-02	2015-05-09	Giraffes	2 Giraffes	Vaccination Form 2	V-020515212020-239-85		Namatete PS				point station	Static point				Male		Adult	Entire	Healthy	2	2
2015-05-02	2015-05-09	Giraffes	2 Giraffes	Vaccination Form 2	V-020515212118-239-87		Namatete PS				point station	Static point				Female	pregnant	Adult	Entire	Healthy	2	2
2015-05-02	2015-05-09	Giraffes	2 Giraffes	Vaccination Form 2	V-020515212320-239-92		Namatete PS				point station	Static point				Male		Adult	Entire	Healthy	2	2
2015-05-02	2015-05-09	Giraffes	2 Giraffes	Vaccination Form 2	V-020515212425-239-95		Namatete PS				point station	Static point				Male		Adult	Entire	Healthy	3	3
2015-05-02	2015-05-09	Giraffes	2 Giraffes	Vaccination Form 2	V-020515212447-239-96		Namatete PS				point station	Static point				Male		Adult	Entire	Healthy	2	2
2015-05-02	2015-05-09	Giraffes	2 Giraffes	Vaccination Form 2	V-020515212823-239-101		Namatete PS				point station	Static point				Female	pregnant	Adult	Entire	Healthy	2	2
2015-05-02	2015-05-09	Giraffes	2 Giraffes	Vaccination Form 2	V-020515213009-239-104		Namatete PS				point station	Static point				Female	not preg/lact	Adult	Entire	Healthy	2	2
2015-05-02	2015-05-09	Giraffes	2 Giraffes	Vaccination Form 2	V-020515213240-239-109		Namatete PS				point station	Static point				Female	not preg/lact	Adult	Entire	Healthy	2	2
2015-05-02	2015-05-09	Giraffes	2 Giraffes	Vaccination Form 2	V-020515213300-239-110		Namatete PS				point station	Static point				Male		Puppy	Entire	Healthy	2	2
2015-05-02	2015-05-09	Giraffes	2 Giraffes	Vaccination Form 2	V-020515213404-239-112		Namatete PS				point station	Static point				Female	pregnant	Adult	Entire	Healthy	2	2
2015-05-02	2015-05-09	Giraffes	2 Giraffes	Vaccination Form 2	V-020515202943-239-17		Namatete PS				point station	Static point				Female	pregnant	Adult	Entire	Healthy	3	2
2015-05-02	2015-05-09	Giraffes	2 Giraffes	Vaccination Form 2	V-020515213431-239-113		Namatete PS				point station	Static point				Male		Adult	Entire	Healthy	2	2
2015-05-02	2015-05-09	Giraffes	2 Giraffes	Vaccination Form 2	V-020515213500-239-114		Namatete PS				point station	Static point				Male		Adult	Entire	Healthy	2	2
2015-05-02	2015-05-09	Giraffes	2 Giraffes	Vaccination Form 2	V-020515203046-239-18		Namatete PS				point station	Static point				Female	not seen	Adult	Entire	Healthy	3	2
2015-05-02	2015-05-09	Giraffes	2 Giraffes	Vaccination Form 2	V-020515203148-239-19		Namatete PS				point station	Static point				Female	not seen	Adult	Entire	Healthy	3	2
2015-05-02	2015-05-09	Giraffes	2 Giraffes	Vaccination Form 2	V-020515203314-239-21		Namatete PS				point station	Static point				Male		Adult	Entire	Healthy	3	2
2015-05-02	2015-05-09	Giraffes	2 Giraffes	Vaccination Form 2	V-020515204209-239-28		Namatete PS				point station	Static point				Female	pregnant	Adult	Entire	Healthy	3	2
2015-05-02	2015-05-09	Giraffes	2 Giraffes	Vaccination Form 2	V-020515204345-239-31		Namatete PS				point station	Static point				Female	not seen	Adult	Entire	Healthy	3	1
2015-05-02	2015-05-09	Giraffes	2 Giraffes	Vaccination Form 2	V-020515204600-239-34		Namatete PS				point station	Static point				Female	pregnant	Adult	Entire	Healthy	3	2
2015-05-02	2015-05-09	Giraffes	2 Giraffes	Vaccination Form 2	V-020515204743-239-37		Namatete PS				point station	Static point				Female	not preg/lact	Adult	Entire	Healthy	3	2
2015-05-02	2015-05-09	Giraffes	2 Giraffes	Vaccination Form 2	V-020515204918-239-40		Namatete PS				point station	Static point				Male		Adult	Entire	Healthy	3	2
2015-05-02	2015-05-09	Giraffes	2 Giraffes	Vaccination Form 2	V-020515204942-239-41		Namatete PS				point station	Static point				Female	not seen	Adult	Entire	Healthy	2	2
2015-05-02	2015-05-09	Giraffes	2 Giraffes	Vaccination Form 2	V-020515205041-239-43		Namatete PS				point station	Static point				Male		Adult	Entire	Healthy	2	3
2015-05-02	2015-05-09	Giraffes	2 Giraffes	Vaccination Form 2	V-020515205258-239-46		Namatete PS				point station	Static point				Female	not seen	Adult	Entire	Healthy	3	2
2015-05-02	2015-05-09	Giraffes	2 Giraffes	Vaccination Form 2	V-020515210018-239-53		Namatete PS				point station	Static point				Female	pregnant	Adult	Entire	Healthy	2	2
2015-05-02	2015-05-09	Giraffes	2 Giraffes	Vaccination Form 2	V-020515210056-239-54		Namatete PS				point station	Static point				Female	not preg/lact	Adult	Entire	Healthy	2	2
2015-05-02	2015-05-09	Giraffes	2 Giraffes	Vaccination Form 2	V-020515210258-239-56		Namatete PS				point station	Static point				Female	pregnant	Adult	Entire	Healthy	2	2
2015-05-02	2015-05-09	Giraffes	2 Giraffes	Vaccination Form 2	V-020515210509-239-58		Namatete PS				point station	Static point				Female	not preg/lact	Adult	Entire	Healthy	3	2
2015-05-02	2015-05-09	Giraffes	2 Giraffes	Vaccination Form 2	V-020515210710-239-61		Namatete PS				point station	Static point				Female	pregnant	Adult	Entire	Healthy	2	2
2015-05-02	2015-05-09	Giraffes	2 Giraffes	Vaccination Form 2	V-020515210746-239-62		Namatete PS				point station	Static point				Male		Adult	Entire	Healthy	2	3
2015-05-02	2015-05-09	Giraffes	2 Giraffes	Vaccination Form 2	V-020515211311-239-72		Namatete PS				point station	Static point				Male		Adult	Entire	Healthy	3	2
2015-05-02	2015-05-09	Giraffes	2 Giraffes	Vaccination Form 2	V-020515211701-239-79		Namatete PS				point station	Static point				Male		Adult	Entire	Healthy	2	2
2015-05-02	2015-05-09	Giraffes	2 Giraffes	Vaccination Form 2	V-020515212040-239-86		Namatete PS				point station	Static point				Female	pregnant	Adult	Entire	Healthy	3	2
2015-05-02	2015-05-09	Giraffes	2 Giraffes	Vaccination Form 2	V-020515212256-239-91		Namatete PS				point station	Static point				Female	not seen	Adult	Entire	Healthy	3	1
2015-05-02	2015-05-09	Giraffes	2 Giraffes	Vaccination Form 2	V-020515212559-239-97		Namatete PS				point station	Static point				Male		Adult	Entire	Healthy	4	4
2015-05-02	2015-05-09	Giraffes	2 Giraffes	Vaccination Form 2	V-020515212734-239-99		Namatete PS				point station	Static point				Male		Adult	Entire	Healthy	2	2
2015-05-02	2015-05-09	Giraffes	2 Giraffes	Vaccination Form 2	V-020515212905-239-102		Namatete PS				point station	Static point				Female	not seen	Adult	Entire	Healthy	2	2
2015-05-02	2015-05-09	Giraffes	2 Giraffes	Vaccination Form 2	V-020515212931-239-103		Namatete PS				point station	Static point				Female	pregnant	Adult	Entire	Healthy	2	2
2015-05-02	2015-05-09	Giraffes	2 Giraffes	Vaccination Form 2	V-020515213046-239-105		Namatete PS				point station	Static point				Male		Adult	Entire	Healthy	3	3
2015-05-02	2015-05-09	Giraffes	2 Giraffes	Vaccination Form 2	V-020515213533-239-115		Namatete PS				point station	Static point				Female	pregnant	Adult	Entire	Healthy	3	3
2015-05-02	2015-05-09	Giraffes	2 Giraffes	Vaccination Form 2	V-020515213604-239-116		Namatete PS				point station	Static point				Female	pregnant	Adult	Entire	Healthy	2	2
2015-05-02	2015-05-09	Giraffes	2 Giraffes	Vaccination Form 2	V-020515213628-239-117		Namatete PS				point station	Static point				Female	pregnant	Adult	Entire	Healthy	2	2
2015-05-02	2015-05-02	Kingfishers	2 Kingfishers	Vaccination Form 2	V-020515113852-213-56	1-D	Chileka Roundabout	Housing category 5			point station	Static point				Female	lactating	Adult	Entire	Healthy	3	1
2015-05-02	2015-05-02	Kingfishers	2 Kingfishers	Vaccination Form 2	V-020515114559-213-59	1-D	Chileka Roundabout	Housing category 5			point station	Static point				Male		Adult	Entire	Healthy	3	1
2015-05-02	2015-05-02	Kingfishers	2 Kingfishers	Vaccination Form 2	V-020515114443-213-58	1-D	Chileka Roundabout	Housing category 5			point station	Static point				Male		Adult	Entire	Healthy	3	1
2015-05-02	2015-05-02	Kingfishers	2 Kingfishers	Vaccination Form 2	V-020515115009-213-61	1-D	Chileka Roundabout	Housing category 5			point station	Static point				Male		Adult	Entire	Healthy	3	1
2015-05-02	2015-05-02	Kingfishers	2 Kingfishers	Vaccination Form 2	V-020515115229-213-63	1-D	Chileka Roundabout	Housing category 5			point station	Static point				Female	not preg/lact	Adult	Entire	Healthy	3	1
2015-05-02	2015-05-02	Kingfishers	2 Kingfishers	Vaccination Form 2	V-020515115313-213-64	1-D	Chileka Roundabout	Housing category 5			point station	Static point				Female	not preg/lact	Adult	Entire	Healthy	3	1
2015-05-02	2015-05-02	Kingfishers	2 Kingfishers	Vaccination Form 2	V-020515115838-213-70	1-D	Chileka Roundabout	Housing category 5			point station	Static point				Male		Adult	Entire	Healthy	3	2
2015-05-02	2015-05-02	Kingfishers	2 Kingfishers	Vaccination Form 2	V-020515120159-213-74	1-D	Chileka Roundabout	Housing category 5			point station	Static point				Male		Adult	Entire	Healthy	2	2
2015-05-02	2015-05-02	Kingfishers	2 Kingfishers	Vaccination Form 2	V-020515120234-213-75	1-D	Chileka Roundabout	Housing category 5			point station	Static point				Female	not preg/lact	Adult	Entire	Healthy	3	2
2015-05-02	2015-05-02	Kingfishers	2 Kingfishers	Vaccination Form 2	V-020515120427-213-77	1-D	Chileka Roundabout	Housing category 5			point station	Static point				Male		Adult	Entire	Healthy	2	3
2015-05-02	2015-05-02	Kingfishers	2 Kingfishers	Vaccination Form 2	V-020515121239-213-86	1-D	Chileka Roundabout	Housing category 5			point station	Static point				Male		Adult	Neutered	Healthy	3	2
2015-05-02	2015-05-02	Kingfishers	2 Kingfishers	Vaccination Form 2	V-020515121441-213-88	1-D	Chileka Roundabout	Housing category 5			point station	Static point				Female	not preg/lact	Adult	Entire	Healthy	2	1
2015-05-02	2015-05-02	Kingfishers	2 Kingfishers	Vaccination Form 2	V-020515121536-213-89	1-D	Chileka Roundabout	Housing category 5			point station	Static point				Male		Adult	Entire	Healthy	2	2
2015-05-02	2015-05-02	Kingfishers	2 Kingfishers	Vaccination Form 2	V-020515124834-213-98	1-D	Chileka Roundabout	Housing category 5			point station	Static point				Female	not preg/lact	Adult	Entire	Healthy	3	2
2015-05-02	2015-05-02	Kingfishers	2 Kingfishers	Vaccination Form 2	V-020515115120-213-62	1-D	Chileka Roundabout	Housing category 5			point station	Static point				Female	not preg/lact	Adult	Entire	Healthy	3	1
2015-05-02	2015-05-02	Kingfishers	2 Kingfishers	Vaccination Form 2	V-020515115514-213-66	1-D	Chileka Roundabout	Housing category 5			point station	Static point				Male		Adult	Entire	Healthy	3	1
2015-05-02	2015-05-02	Kingfishers	2 Kingfishers	Vaccination Form 2	V-020515115933-213-71	1-D	Chileka Roundabout	Housing category 5			point station	Static point				Female	not preg/lact	Adult	Entire	Healthy	3	1
2015-05-02	2015-05-02	Kingfishers	2 Kingfishers	Vaccination Form 2	V-020515120118-213-73	1-D	Chileka Roundabout	Housing category 5			point station	Static point				Male		Adult	Entire	Healthy	3	1
2015-05-02	2015-05-02	Kingfishers	2 Kingfishers	Vaccination Form 2	V-020515124929-213-99	1-D	Chileka Roundabout	Housing category 5			point station	Static point				Male		Adult	Entire	Healthy	2	2
2015-05-02	2015-05-02	Kingfishers	2 Kingfishers	Vaccination Form 2	V-020515125452-213-101	1-D	Chileka Roundabout	Housing category 5			point station	Static point				Male		Adult	Neutered	Healthy	3	1
2015-05-02	2015-05-02	Kingfishers	2 Kingfishers	Vaccination Form 2	V-020515125924-213-104	1-D	Chileka Roundabout	Housing category 5			point station	Static point				Male		Adult	Entire	Healthy	3	2
2015-05-02	2015-05-02	Kingfishers	2 Kingfishers	Vaccination Form 2	V-020515130531-213-108	1-D	Chileka Roundabout	Housing category 5			point station	Static point				Male		Adult	Entire	Healthy	2	1
2015-05-02	2015-05-02	Kingfishers	2 Kingfishers	Vaccination Form 2	V-020515131315-213-109	1-D	Chileka Roundabout	Housing category 5			point station	Static point				Female	lactating	Adult	Entire	Healthy	2	1
2015-05-02	2015-05-02	Kingfishers	2 Kingfishers	Vaccination Form 2	V-020515132329-213-112	1-D	Chileka Roundabout	Housing category 5			point station	Static point				Male		Adult	Neutered	Healthy	3	2
2015-05-02	2015-05-02	Kingfishers	2 Kingfishers	Vaccination Form 2	V-020515133850-213-115	1-D	Chileka Roundabout	Housing category 5			point station	Static point				Female	not preg/lact	Adult	Entire	Healthy	2	2
2015-05-02	2015-05-02	Kingfishers	2 Kingfishers	Vaccination Form 2	V-020515134522-213-119	1-D	Chileka Roundabout	Housing category 5			point station	Static point				Female	not preg/lact	Adult	Entire	Healthy	3	2
2015-05-02	2015-05-02	Kingfishers	2 Kingfishers	Vaccination Form 2	V-020515135034-213-121	1-D	Chileka Roundabout	Housing category 5			point station	Static point				Male		Adult	Entire	Healthy	2	3
2015-05-02	2015-05-02	Kingfishers	2 Kingfishers	Vaccination Form 2	V-020515135218-213-122	1-D	Chileka Roundabout	Housing category 5			point station	Static point				Male		Adult	Entire	Healthy	2	1
2015-05-02	2015-05-02	Kingfishers	2 Kingfishers	Vaccination Form 2	V-020515135441-213-124	1-D	Chileka Roundabout	Housing category 5			point station	Static point				Male		Adult	Entire	Healthy	2	2
2015-05-02	2015-05-02	Kingfishers	2 Kingfishers	Vaccination Form 2	V-020515135524-213-125	1-D	Chileka Roundabout	Housing category 5			point station	Static point				Female	not preg/lact	Adult	Entire	Healthy	2	1
2015-05-02	2015-05-02	Kingfishers	2 Kingfishers	Vaccination Form 2	V-020515135606-213-126	1-D	Chileka Roundabout	Housing category 5			point station	Static point				Female	not preg/lact	Adult	Entire	Healthy	3	2
2015-05-02	2015-05-02	Kingfishers	2 Kingfishers	Vaccination Form 2	V-020515140351-213-129	1-D	Chileka Roundabout	Housing category 5			point station	Static point				Female	lactating	Adult	Entire	Healthy	3	1
2015-05-02	2015-05-02	Kingfishers	2 Kingfishers	Vaccination Form 2	V-020515120342-213-76	1-D	Chileka Roundabout	Housing category 5			point station	Static point				Male		Adult	Entire	Healthy	2	2
2015-05-02	2015-05-02	Kingfishers	2 Kingfishers	Vaccination Form 2	V-020515120502-213-78	1-D	Chileka Roundabout	Housing category 5			point station	Static point				Male		Adult	Entire	Healthy	3	2
2015-05-02	2015-05-02	Kingfishers	2 Kingfishers	Vaccination Form 2	V-020515120558-213-79	1-D	Chileka Roundabout	Housing category 5			point station	Static point				Female	not preg/lact	Adult	Entire	Healthy	3	2
2015-05-02	2015-05-02	Kingfishers	2 Kingfishers	Vaccination Form 2	V-020515120651-213-80	1-D	Chileka Roundabout	Housing category 5			point station	Static point				Female	not preg/lact	Adult	Entire	Healthy	3	2
2015-05-02	2015-05-02	Kingfishers	2 Kingfishers	Vaccination Form 2	V-020515120940-213-83	1-D	Chileka Roundabout	Housing category 5			point station	Static point				Female	not preg/lact	Adult	Entire	Healthy	3	2
2015-05-02	2015-05-02	Kingfishers	2 Kingfishers	Vaccination Form 2	V-020515121319-213-87	1-D	Chileka Roundabout	Housing category 5			point station	Static point				Male		Adult	Neutered	Healthy	3	1
2015-05-02	2015-05-02	Kingfishers	2 Kingfishers	Vaccination Form 2	V-020515121630-213-90	1-D	Chileka Roundabout	Housing category 5			point station	Static point				Female	not preg/lact	Adult	Entire	Healthy	3	1
2015-05-02	2015-05-02	Kingfishers	2 Kingfishers	Vaccination Form 2	V-020515124251-213-93	1-D	Chileka Roundabout	Housing category 5			point station	Static point				Male		Adult	Entire	Healthy	2	2
2015-05-02	2015-05-02	Kingfishers	2 Kingfishers	Vaccination Form 2	V-020515124655-213-96	1-D	Chileka Roundabout	Housing category 5			point station	Static point				Male		Adult	Entire	Healthy	2	2
2015-05-02	2015-05-02	Kingfishers	2 Kingfishers	Vaccination Form 2	V-020515124735-213-97	1-D	Chileka Roundabout	Housing category 5			point station	Static point				Female	not preg/lact	Adult	Entire	Healthy	3	2
2015-05-02	2015-05-02	Kingfishers	2 Kingfishers	Vaccination Form 2	V-020515130126-213-106	1-D	Chileka Roundabout	Housing category 5			point station	Static point				Female	not preg/lact	Adult	Entire	Healthy	2	2
2015-05-02	2015-05-02	Kingfishers	2 Kingfishers	Vaccination Form 2	V-020515134033-213-116	1-D	Chileka Roundabout	Housing category 5			point station	Static point				Female	not preg/lact	Adult	Entire	Healthy	3	1
2015-05-02	2015-05-02	Kingfishers	2 Kingfishers	Vaccination Form 2	V-020515134144-213-117	1-D	Chileka Roundabout	Housing category 5			point station	Static point				Female	not preg/lact	Adult	Entire	Healthy	3	2
2015-05-02	2015-05-02	Kingfishers	2 Kingfishers	Vaccination Form 2	V-020515135928-213-127	1-D	Chileka Roundabout	Housing category 5			point station	Static point				Male		Adult	Entire	Healthy	3	2
2015-05-02	2015-05-02	Kingfishers	2 Kingfishers	Vaccination Form 2	V-020515114252-213-57	1-D	Chileka Roundabout	Housing category 5			point station	Static point				Male		Adult	Entire	Healthy	3	1
2015-05-02	2015-05-02	Kingfishers	2 Kingfishers	Vaccination Form 2	V-020515143219-213-134	1-D	Chileka Roundabout	Housing category 5			point station	Static point				Male		Adult	Entire	Healthy	2	2
2015-05-02	2015-05-02	Kingfishers	2 Kingfishers	Vaccination Form 2	V-020515144047-213-138	1-D	Chileka Roundabout	Housing category 5			point station	Static point				Male		Adult	Entire	Healthy	3	2
2015-05-02	2015-05-02	Kingfishers	2 Kingfishers	Vaccination Form 2	V-020515144130-213-139	1-D	Chileka Roundabout	Housing category 5			point station	Static point				Female	not preg/lact	Adult	Entire	Healthy	3	2
2015-05-02	2015-05-02	Kingfishers	2 Kingfishers	Vaccination Form 2	V-020515144215-213-140	1-D	Chileka Roundabout	Housing category 5			point station	Static point				Female	lactating	Adult	Entire	Healthy	3	2
2015-05-02	2015-05-02	Kingfishers	2 Kingfishers	Vaccination Form 2	V-020515144419-213-142	1-D	Chileka Roundabout	Housing category 5			point station	Static point				Female	not preg/lact	Adult	Entire	Healthy	3	2
2015-05-02	2015-05-02	Kingfishers	2 Kingfishers	Vaccination Form 2	V-020515150245-213-145	1-D	Chileka Roundabout	Housing category 5			point station	Static point				Male		Adult	Entire	Healthy	3	2
2015-05-02	2015-05-02	Kingfishers	2 Kingfishers	Vaccination Form 2	V-020515154556-213-151	1-D	Chileka Roundabout	Housing category 5			point station	Static point				Male		Adult	Entire	Healthy	3	1
2015-05-02	2015-05-02	Kingfishers	2 Kingfishers	Vaccination Form 2	V-020515140039-213-128	1-D	Chileka Roundabout	Housing category 5			point station	Static point				Female	not preg/lact	Adult	Entire	Healthy	3	2
2015-05-02	2015-05-02	Kingfishers	2 Kingfishers	Vaccination Form 2	V-020515140611-213-130	1-D	Chileka Roundabout	Housing category 5			point station	Static point				Female	not preg/lact	Adult	Entire	Healthy	2	2
2015-05-02	2015-05-02	Kingfishers	2 Kingfishers	Vaccination Form 2	V-020515143948-213-137	1-D	Chileka Roundabout	Housing category 5			point station	Static point				Male		Adult	Entire	Healthy	3	2
2015-05-02	2015-05-02	Kingfishers	2 Kingfishers	Vaccination Form 2	V-020515144321-213-141	1-D	Chileka Roundabout	Housing category 5			point station	Static point				Male		Adult	Entire	Healthy	3	2
2015-05-02	2015-05-02	Kingfishers	2 Kingfishers	Vaccination Form 2	V-020515150438-213-146	1-D	Chileka Roundabout	Housing category 5			point station	Static point				Female	not preg/lact	Adult	Entire	Healthy	2	1
2015-05-02	2015-05-02	Kingfishers	2 Kingfishers	Vaccination Form 2	V-020515150714-213-147	1-D	Chileka Roundabout	Housing category 5			point station	Static point				Male		Adult	Entire	Healthy	3	2
2015-05-02	2015-05-02	Kingfishers	2 Kingfishers	Vaccination Form 2	V-020515150847-213-148	1-D	Chileka Roundabout	Housing category 5			point station	Static point				Male		Adult	Entire	Healthy	3	2
2015-05-02	2015-05-02	Kingfishers	2 Kingfishers	Vaccination Form 2	V-020515151744-213-150	1-D	Chileka Roundabout	Housing category 5			point station	Static point				Male		Adult	Entire	Healthy	2	1
2015-05-02	2015-05-02	Kingfishers	2 Kingfishers	Vaccination Form 2	V-020515115403-213-65	1-D	Chileka Roundabout	Housing category 5			point station	Static point				Male		Adult	Entire	Healthy	1	3
2015-05-02	2015-05-02	Kingfishers	2 Kingfishers	Vaccination Form 2	V-020515115635-213-68	1-D	Chileka Roundabout	Housing category 5			point station	Static point				Male		Adult	Entire	Healthy	3	1
2015-05-02	2015-05-02	Kingfishers	2 Kingfishers	Vaccination Form 2	V-020515120032-213-72	1-D	Chileka Roundabout	Housing category 5			point station	Static point				Female	not preg/lact	Puppy	Entire	Healthy	2	1
2015-05-02	2015-05-02	Kingfishers	2 Kingfishers	Vaccination Form 2	V-020515121027-213-84	1-D	Chileka Roundabout	Housing category 5			point station	Static point				Female	not preg/lact	Adult	Entire	Healthy	3	2
2015-05-02	2015-05-02	Kingfishers	2 Kingfishers	Vaccination Form 2	V-020515121104-213-85	1-D	Chileka Roundabout	Housing category 5			point station	Static point				Female	not preg/lact	Adult	Entire	Healthy	2	2
2015-05-02	2015-05-02	Kingfishers	2 Kingfishers	Vaccination Form 2	V-020515124111-213-91	1-D	Chileka Roundabout	Housing category 5			point station	Static point				Male		Adult	Entire	Healthy	2	2
2015-05-02	2015-05-02	Kingfishers	2 Kingfishers	Vaccination Form 2	V-020515124207-213-92	1-D	Chileka Roundabout	Housing category 5			point station	Static point				Female	not preg/lact	Adult	Entire	Healthy	3	1
2015-05-02	2015-05-02	Kingfishers	2 Kingfishers	Vaccination Form 2	V-020515125040-213-100	1-D	Chileka Roundabout	Housing category 5			point station	Static point				Male		Adult	Neutered	Healthy	3	1
2015-05-02	2015-05-02	Kingfishers	2 Kingfishers	Vaccination Form 2	V-020515125635-213-102	1-D	Chileka Roundabout	Housing category 5			point station	Static point				Male		Adult	Neutered	Healthy	3	1
2015-05-02	2015-05-02	Kingfishers	2 Kingfishers	Vaccination Form 2	V-020515141555-213-132	1-D	Chileka Roundabout	Housing category 5			point station	Static point				Male		Adult	Entire	Healthy	3	1
2015-05-02	2015-05-02	Kingfishers	2 Kingfishers	Vaccination Form 2	V-020515143439-213-136	1-D	Chileka Roundabout	Housing category 5			point station	Static point				Male		Adult	Entire	Healthy	2	2
2015-05-02	2015-05-02	Kingfishers	2 Kingfishers	Vaccination Form 2	V-020515145930-213-143	1-D	Chileka Roundabout	Housing category 5			point station	Static point				Male		Adult	Entire	Healthy	2	2
2015-05-02	2015-05-02	Kingfishers	2 Kingfishers	Vaccination Form 2	V-020515151645-213-149	1-D	Chileka Roundabout	Housing category 5			point station	Static point				Female	not preg/lact	Adult	Entire	Healthy	3	1
2015-05-02	2015-05-02	Kingfishers	2 Kingfishers	Vaccination Form 2	V-020515114736-213-60	1-D	Chileka Roundabout	Housing category 5			point station	Static point				Female	not preg/lact	Adult	Entire	Healthy	2	1
2015-05-02	2015-05-02	Kingfishers	2 Kingfishers	Vaccination Form 2	V-020515115557-213-67	1-D	Chileka Roundabout	Housing category 5			point station	Static point				Male		Adult	Entire	Healthy	3	1
2015-05-02	2015-05-02	Kingfishers	2 Kingfishers	Vaccination Form 2	V-020515115713-213-69	1-D	Chileka Roundabout	Housing category 5			point station	Static point				Female	pregnant	Adult	Entire	Healthy	3	1
2015-05-02	2015-05-02	Kingfishers	2 Kingfishers	Vaccination Form 2	V-020515120746-213-81	1-D	Chileka Roundabout	Housing category 5			point station	Static point				Female	lactating	Adult	Entire	Healthy	3	1
2015-05-02	2015-05-02	Kingfishers	2 Kingfishers	Vaccination Form 2	V-020515120901-213-82	1-D	Chileka Roundabout	Housing category 5			point station	Static point				Male		Puppy	Entire	Healthy	2	1
2015-05-02	2015-05-02	Kingfishers	2 Kingfishers	Vaccination Form 2	V-020515124326-213-94	1-D	Chileka Roundabout	Housing category 5			point station	Static point				Male		Adult	Entire	Healthy	2	2
2015-05-02	2015-05-02	Kingfishers	2 Kingfishers	Vaccination Form 2	V-020515124601-213-95	1-D	Chileka Roundabout	Housing category 5			point station	Static point				Male		Adult	Entire	Healthy	2	3
2015-05-02	2015-05-02	Kingfishers	2 Kingfishers	Vaccination Form 2	V-020515125806-213-103	1-D	Chileka Roundabout	Housing category 5			point station	Static point				Male		Adult	Entire	Healthy	3	2
2015-05-02	2015-05-02	Kingfishers	2 Kingfishers	Vaccination Form 2	V-020515130042-213-105	1-D	Chileka Roundabout	Housing category 5			point station	Static point				Female	lactating	Adult	Entire	Healthy	2	1
2015-05-02	2015-05-02	Kingfishers	2 Kingfishers	Vaccination Form 2	V-020515130229-213-107	1-D	Chileka Roundabout	Housing category 5			point station	Static point				Female	not preg/lact	Adult	Entire	Healthy	2	2
2015-05-02	2015-05-02	Kingfishers	2 Kingfishers	Vaccination Form 2	V-020515131414-213-110	1-D	Chileka Roundabout	Housing category 5			point station	Static point				Female	not preg/lact	Adult	Entire	Healthy	3	1
2015-05-02	2015-05-02	Kingfishers	2 Kingfishers	Vaccination Form 2	V-020515131541-213-111	1-D	Chileka Roundabout	Housing category 5			point station	Static point				Male		Adult	Entire	Healthy	3	1
2015-05-02	2015-05-02	Kingfishers	2 Kingfishers	Vaccination Form 2	V-020515133534-213-113	1-D	Chileka Roundabout	Housing category 5			point station	Static point				Male		Adult	Entire	Healthy	3	1
2015-05-02	2015-05-02	Kingfishers	2 Kingfishers	Vaccination Form 2	V-020515133744-213-114	1-D	Chileka Roundabout	Housing category 5			point station	Static point				Male		Adult	Entire	Healthy	2	2
2015-05-02	2015-05-02	Kingfishers	2 Kingfishers	Vaccination Form 2	V-020515134221-213-118	1-D	Chileka Roundabout	Housing category 5			point station	Static point				Female	not preg/lact	Adult	Entire	Healthy	3	2
2015-05-02	2015-05-02	Kingfishers	2 Kingfishers	Vaccination Form 2	V-020515134953-213-120	1-D	Chileka Roundabout	Housing category 5			point station	Static point				Male		Adult	Entire	Healthy	3	2
2015-05-02	2015-05-02	Kingfishers	2 Kingfishers	Vaccination Form 2	V-020515135343-213-123	1-D	Chileka Roundabout	Housing category 5			point station	Static point				Female	not preg/lact	Adult	Entire	Sick(other)	3	3
2015-05-02	2015-05-02	Kingfishers	2 Kingfishers	Vaccination Form 2	V-020515141348-213-131	1-D	Chileka Roundabout	Housing category 5			point station	Static point				Male		Adult	Entire	Healthy	3	2
2015-05-02	2015-05-02	Kingfishers	2 Kingfishers	Vaccination Form 2	V-020515141741-213-133	1-D	Chileka Roundabout	Housing category 5			point station	Static point				Female	not preg/lact	Adult	Entire	Healthy	2	1
2015-05-02	2015-05-02	Kingfishers	2 Kingfishers	Vaccination Form 2	V-020515143336-213-135	1-D	Chileka Roundabout	Housing category 5			point station	Static point				Female	not preg/lact	Adult	Entire	Healthy	2	2
2015-05-02	2015-05-02	Kingfishers	2 Kingfishers	Vaccination Form 2	V-020515150040-213-144	1-D	Chileka Roundabout	Housing category 5			point station	Static point				Male		Adult	Entire	Healthy	3	2
2015-05-02	2015-05-02	Kingfishers	2 Kingfishers	Vaccination Form 2	V-020515155141-213-152	1-D	Chileka Roundabout	Housing category 5			point station	Static point				Female	lactating	Adult	Entire	Healthy	3	1
2015-05-02	2015-05-02	Kingfishers	2 Kingfishers	Vaccination Form 2	V-020515155931-213-154	1-D	Chileka Roundabout	Housing category 5			point station	Static point				Female	not preg/lact	Adult	Entire	Healthy	3	1
2015-05-02	2015-05-02	Kingfishers	2 Kingfishers	Vaccination Form 2	V-020515155252-213-153	1-D	Chileka Roundabout	Housing category 5			point station	Static point				Male		Adult	Entire	Healthy	3	2
2015-05-02	2015-05-02	Kingfishers	2 Kingfishers	Vaccination Form 2	V-020515203002-213-157		Chileka Roundabout				point station	Static point				Male		Adult	Entire	Healthy	3	1
2015-05-02	2015-05-02	Kingfishers	2 Kingfishers	Vaccination Form 2	V-020515160201-213-156	1-D	Chileka Roundabout	Housing category 5			point station	Static point				Male		Adult	Entire	Healthy	3	1
2015-05-02	2015-05-02	Kingfishers	2 Kingfishers	Vaccination Form 2	V-020515204209-213-162		Chileka Roundabout				point station	Static point				Female	not preg/lact	Adult	Entire	Healthy	3	1
2015-05-02	2015-05-02	Kingfishers	2 Kingfishers	Vaccination Form 2	V-020515204621-213-168		Chileka Roundabout				point station	Static point				Male		Adult	Entire	Healthy	3	1
2015-05-02	2015-05-02	Kingfishers	2 Kingfishers	Vaccination Form 2	V-020515204653-213-169		Chileka Roundabout				point station	Static point				Male		Adult	Entire	Healthy	3	2
2015-05-02	2015-05-02	Kingfishers	2 Kingfishers	Vaccination Form 2	V-020515204931-213-172		Chileka Roundabout				point station	Static point				Male		Adult	Entire	Healthy	3	1
2015-05-02	2015-05-02	Kingfishers	2 Kingfishers	Vaccination Form 2	V-020515205003-213-173		Chileka Roundabout				point station	Static point				Male		Adult	Entire	Healthy	3	1
2015-05-02	2015-05-02	Kingfishers	2 Kingfishers	Vaccination Form 2	V-020515205112-213-175		Chileka Roundabout				point station	Static point				Male		Adult	Entire	Healthy	3	1
2015-05-02	2015-05-02	Kingfishers	2 Kingfishers	Vaccination Form 2	V-020515205307-213-179		Chileka Roundabout				point station	Static point				Female	not preg/lact	Adult	Entire	Healthy	3	1
2015-05-02	2015-05-02	Kingfishers	2 Kingfishers	Vaccination Form 2	V-020515205350-213-180		Chileka Roundabout				point station	Static point				Female	not preg/lact	Adult	Entire	Healthy	3	1
2015-05-02	2015-05-02	Kingfishers	2 Kingfishers	Vaccination Form 2	V-020515205521-213-183		Chileka Roundabout				point station	Static point				Male		Adult	Entire	Healthy	3	1
2015-05-02	2015-05-02	Kingfishers	2 Kingfishers	Vaccination Form 2	V-020515160037-213-155	1-D	Chileka Roundabout	Housing category 5			point station	Static point				Female	not preg/lact	Adult	Entire	Healthy	3	3
2015-05-02	2015-05-02	Kingfishers	2 Kingfishers	Vaccination Form 2	V-020515204342-213-164		Chileka Roundabout				point station	Static point				Female	not preg/lact	Adult	Entire	Healthy	3	2
2015-05-02	2015-05-02	Kingfishers	2 Kingfishers	Vaccination Form 2	V-020515205204-213-177		Chileka Roundabout				point station	Static point				Male		Adult	Entire	Healthy	3	1
2015-05-02	2015-05-02	Kingfishers	2 Kingfishers	Vaccination Form 2	V-020515205655-213-186		Chileka Roundabout				point station	Static point				Male		Adult	Entire	Healthy	3	1
2015-05-02	2015-05-02	Kingfishers	2 Kingfishers	Vaccination Form 2	V-020515205724-213-187		Chileka Roundabout				point station	Static point				Female	not preg/lact	Adult	Entire	Healthy	3	1
2015-05-02	2015-05-02	Kingfishers	2 Kingfishers	Vaccination Form 2	V-020515205759-213-188		Chileka Roundabout				point station	Static point				Male		Adult	Entire	Healthy	2	1
2015-05-02	2015-05-02	Kingfishers	2 Kingfishers	Vaccination Form 2	V-020515205846-213-189		Chileka Roundabout				point station	Static point				Female	not preg/lact	Adult	Entire	Healthy	2	1
2015-05-02	2015-05-02	Kingfishers	2 Kingfishers	Vaccination Form 2	V-020515204307-213-163		Chileka Roundabout				point station	Static point				Male		Adult	Entire	Healthy	3	1
2015-05-02	2015-05-02	Kingfishers	2 Kingfishers	Vaccination Form 2	V-020515204537-213-167		Chileka Roundabout				point station	Static point				Male		Adult	Entire	Healthy	3	2
2015-05-02	2015-05-02	Kingfishers	2 Kingfishers	Vaccination Form 2	V-020515204859-213-171		Chileka Roundabout				point station	Static point				Male		Adult	Entire	Healthy	3	1
2015-05-02	2015-05-02	Kingfishers	2 Kingfishers	Vaccination Form 2	V-020515205140-213-176		Chileka Roundabout				point station	Static point				Male		Adult	Entire	Healthy	3	1
2015-05-02	2015-05-02	Kingfishers	2 Kingfishers	Vaccination Form 2	V-020515205423-213-181		Chileka Roundabout				point station	Static point				Female	not preg/lact	Adult	Entire	Healthy	3	1
2015-05-02	2015-05-02	Kingfishers	2 Kingfishers	Vaccination Form 2	V-020515205451-213-182		Chileka Roundabout				point station	Static point				Male		Adult	Entire	Healthy	3	1
2015-05-02	2015-05-02	Kingfishers	2 Kingfishers	Vaccination Form 2	V-020515205549-213-184		Chileka Roundabout				point station	Static point				Female	not preg/lact	Adult	Entire	Healthy	3	1
2015-05-02	2015-05-02	Kingfishers	2 Kingfishers	Vaccination Form 2	V-020515204424-213-165		Chileka Roundabout				point station	Static point				Male		Adult	Entire	Healthy	3	1
2015-05-02	2015-05-02	Kingfishers	2 Kingfishers	Vaccination Form 2	V-020515204505-213-166		Chileka Roundabout				point station	Static point				Male		Adult	Entire	Healthy	3	1
2015-05-02	2015-05-02	Kingfishers	2 Kingfishers	Vaccination Form 2	V-020515204725-213-170		Chileka Roundabout				point station	Static point				Male		Adult	Entire	Healthy	3	1
2015-05-02	2015-05-02	Kingfishers	2 Kingfishers	Vaccination Form 2	V-020515205035-213-174		Chileka Roundabout				point station	Static point				Female	not preg/lact	Adult	Entire	Healthy	3	1
2015-05-02	2015-05-02	Kingfishers	2 Kingfishers	Vaccination Form 2	V-020515205235-213-178		Chileka Roundabout				point station	Static point				Female	not preg/lact	Adult	Entire	Healthy	3	1
2015-05-02	2015-05-02	Kingfishers	2 Kingfishers	Vaccination Form 2	V-020515205624-213-185		Chileka Roundabout				point station	Static point				Male		Adult	Entire	Healthy	3	1
2015-05-02	2015-05-02	Kingfishers	2 Kingfishers	Vaccination Form 2	V-020515210043-213-190		Chileka Roundabout				point station	Static point				Female	not preg/lact	Adult	Entire	Healthy	2	1
2015-05-02	2015-05-02	Kingfishers	2 Kingfishers	Vaccination Form 2	V-020515210238-213-193		Chileka Roundabout				point station	Static point				Male		Adult	Entire	Healthy	3	1
2015-05-02	2015-05-02	Kingfishers	2 Kingfishers	Vaccination Form 2	V-020515210205-213-192		Chileka Roundabout				point station	Static point				Male		Adult	Entire	Healthy	3	1
2015-05-02	2015-05-02	Kingfishers	2 Kingfishers	Vaccination Form 2	V-020515210304-213-194		Chileka Roundabout				point station	Static point				Female	not preg/lact	Adult	Entire	Healthy	3	1
2015-05-02	2015-05-02	Kingfishers	2 Kingfishers	Vaccination Form 2	V-020515210131-213-191		Chileka Roundabout				point station	Static point				Female	not preg/lact	Adult	Entire	Healthy	3	1
2015-05-02	2015-05-02	Kingfishers	2 Kingfishers	Vaccination Form 2	V-020515113958-214-2	13-C	Chileka Roundabout	Housing category 5			point station	Static point				Male		Adult	Entire	Healthy	3	1
2015-05-02	2015-05-02	Kingfishers	2 Kingfishers	Vaccination Form 2	V-020515115334-214-10	1-D	Chileka Roundabout	Housing category 5			point station	Static point				Male		Adult	Neutered	Healthy	3	1
2015-05-02	2015-05-02	Kingfishers	2 Kingfishers	Vaccination Form 2	V-020515115458-214-11	1-D	Chileka Roundabout	Housing category 5			point station	Static point				Male		Adult	Entire	Healthy	3	1
2015-05-02	2015-05-02	Kingfishers	2 Kingfishers	Vaccination Form 2	V-020515115617-214-13	1-D	Chileka Roundabout	Housing category 5			point station	Static point				Male		Adult	Neutered	Healthy	3	1
2015-05-02	2015-05-02	Kingfishers	2 Kingfishers	Vaccination Form 2	V-020515115843-214-18	1-D	Chileka Roundabout	Housing category 5			point station	Static point				Male		Adult	Neutered	Healthy	3	1
2015-05-02	2015-05-02	Kingfishers	2 Kingfishers	Vaccination Form 2	V-020515120003-214-20	1-D	Chileka Roundabout	Housing category 5			point station	Static point				Female	not preg/lact	Adult	Entire	Healthy	3	1
2015-05-02	2015-05-02	Kingfishers	2 Kingfishers	Vaccination Form 2	V-020515120643-214-28	1-D	Chileka Roundabout	Housing category 5			point station	Static point				Male		Adult	Entire	Healthy	3	1
2015-05-02	2015-05-02	Kingfishers	2 Kingfishers	Vaccination Form 2	V-020515114130-214-3	1-D	Chileka Roundabout	Housing category 5			point station	Static point				Male		Adult	Entire	Healthy	3	1
2015-05-02	2015-05-02	Kingfishers	2 Kingfishers	Vaccination Form 2	V-020515114205-214-4	1-D	Chileka Roundabout	Housing category 5			point station	Static point				Female	not preg/lact	Adult	Entire	Healthy	3	1
2015-05-02	2015-05-02	Kingfishers	2 Kingfishers	Vaccination Form 2	V-020515114305-214-6	1-D	Chileka Roundabout	Housing category 5			point station	Static point				Male		Adult	Entire	Healthy	3	1
2015-05-02	2015-05-02	Kingfishers	2 Kingfishers	Vaccination Form 2	V-020515114337-214-7	1-D	Chileka Roundabout	Housing category 5			point station	Static point				Male		Adult	Entire	Healthy	3	1
2015-05-02	2015-05-02	Kingfishers	2 Kingfishers	Vaccination Form 2	V-020515115650-214-14	1-D	Chileka Roundabout	Housing category 5			point station	Static point				Female	not preg/lact	Adult	Entire	Healthy	3	1
2015-05-02	2015-05-02	Kingfishers	2 Kingfishers	Vaccination Form 2	V-020515115720-214-15	1-D	Chileka Roundabout	Housing category 5			point station	Static point				Male		Adult	Entire	Healthy	3	1
2015-05-02	2015-05-02	Kingfishers	2 Kingfishers	Vaccination Form 2	V-020515114234-214-5	1-D	Chileka Roundabout	Housing category 5			point station	Static point				Male		Adult	Entire	Healthy	3	1
2015-05-02	2015-05-02	Kingfishers	2 Kingfishers	Vaccination Form 2	V-020515124424-214-37	1-D	Chileka Roundabout	Housing category 5			point station	Static point				Male		Adult	Entire	Healthy	3	1
2015-05-02	2015-05-02	Kingfishers	2 Kingfishers	Vaccination Form 2	V-020515124540-214-39	1-D	Chileka Roundabout	Housing category 5			point station	Static point				Male		Adult	Entire	Healthy	3	1
2015-05-02	2015-05-02	Kingfishers	2 Kingfishers	Vaccination Form 2	V-020515124736-214-42	1-D	Chileka Roundabout	Housing category 5			point station	Static point				Male		Adult	Entire	Healthy	2	2
2015-05-02	2015-05-02	Kingfishers	2 Kingfishers	Vaccination Form 2	V-020515124824-214-44	1-D	Chileka Roundabout	Housing category 5			point station	Static point				Male		Adult	Entire	Healthy	3	1
2015-05-02	2015-05-02	Kingfishers	2 Kingfishers	Vaccination Form 2	V-020515124906-214-45	1-D	Chileka Roundabout	Housing category 5			point station	Static point				Male		Adult	Entire	Healthy	3	2
2015-05-02	2015-05-02	Kingfishers	2 Kingfishers	Vaccination Form 2	V-020515131243-214-49	1-D	Chileka Roundabout	Housing category 5			point station	Static point				Male		Adult	Neutered	Healthy	3	1
2015-05-02	2015-05-02	Kingfishers	2 Kingfishers	Vaccination Form 2	V-020515131453-214-50	1-D	Chileka Roundabout	Housing category 5			point station	Static point				Female	pregnant	Adult	Entire	Healthy	3	1
2015-05-02	2015-05-02	Kingfishers	2 Kingfishers	Vaccination Form 2	V-020515133932-214-52	1-D	Chileka Roundabout	Housing category 5			point station	Static point				Male		Adult	Entire	Healthy	3	2
2015-05-02	2015-05-02	Kingfishers	2 Kingfishers	Vaccination Form 2	V-020515134929-214-60	1-D	Chileka Roundabout	Housing category 5			point station	Static point				Female	not preg/lact	Adult	Entire	Sick(TVT)	3	1
2015-05-02	2015-05-02	Kingfishers	2 Kingfishers	Vaccination Form 2	V-020515135623-214-64	1-D	Chileka Roundabout	Housing category 5			point station	Static point				Female	pregnant	Adult	Entire	Healthy	3	1
2015-05-02	2015-05-02	Kingfishers	2 Kingfishers	Vaccination Form 2	V-020515140024-214-68	1-D	Chileka Roundabout	Housing category 5			point station	Static point				Female	not preg/lact	Adult	Entire	Healthy	3	1
2015-05-02	2015-05-02	Kingfishers	2 Kingfishers	Vaccination Form 2	V-020515141435-214-70	1-D	Chileka Roundabout	Housing category 5			point station	Static point				Male		Adult	Entire	Healthy	3	1
2015-05-02	2015-05-02	Kingfishers	2 Kingfishers	Vaccination Form 2	V-020515142425-214-72	1-D	Chileka Roundabout	Housing category 5			point station	Static point				Male		Puppy	Entire	Healthy	3	1
2015-05-02	2015-05-02	Kingfishers	2 Kingfishers	Vaccination Form 2	V-020515143836-214-77	1-D	Chileka Roundabout	Housing category 5			point station	Static point				Female	pregnant	Adult	Entire	Healthy	2	1
2015-05-02	2015-05-02	Kingfishers	2 Kingfishers	Vaccination Form 2	V-020515115944-214-19	1-D	Chileka Roundabout	Housing category 5			point station	Static point				Female	not preg/lact	Adult	Entire	Healthy	3	1
2015-05-02	2015-05-02	Kingfishers	2 Kingfishers	Vaccination Form 2	V-020515120521-214-25	1-D	Chileka Roundabout	Housing category 5			point station	Static point				Male		Adult	Entire	Healthy	3	1
2015-05-02	2015-05-02	Kingfishers	2 Kingfishers	Vaccination Form 2	V-020515120552-214-26	1-D	Chileka Roundabout	Housing category 5			point station	Static point				Male		Adult	Entire	Healthy	3	1
2015-05-02	2015-05-02	Kingfishers	2 Kingfishers	Vaccination Form 2	V-020515124101-214-33	1-D	Chileka Roundabout	Housing category 5			point station	Static point				Male		Adult	Entire	Healthy	2	1
2015-05-02	2015-05-02	Kingfishers	2 Kingfishers	Vaccination Form 2	V-020515124319-214-35	1-D	Chileka Roundabout	Housing category 5			point station	Static point				Male		Adult	Entire	Healthy	3	1
2015-05-02	2015-05-02	Kingfishers	2 Kingfishers	Vaccination Form 2	V-020515124607-214-40	1-D	Chileka Roundabout	Housing category 5			point station	Static point				Male		Adult	Entire	Healthy	2	2
2015-05-02	2015-05-02	Kingfishers	2 Kingfishers	Vaccination Form 2	V-020515125559-214-48	1-D	Chileka Roundabout	Housing category 5			point station	Static point				Female	pregnant	Adult	Entire	Healthy	3	1
2015-05-02	2015-05-02	Kingfishers	2 Kingfishers	Vaccination Form 2	V-020515134555-214-56	1-D	Chileka Roundabout	Housing category 5			point station	Static point				Female	not preg/lact	Adult	Entire	Healthy	3	1
2015-05-02	2015-05-02	Kingfishers	2 Kingfishers	Vaccination Form 2	V-020515134639-214-57	1-D	Chileka Roundabout	Housing category 5			point station	Static point				Male		Adult	Entire	Healthy	3	1
2015-05-02	2015-05-02	Kingfishers	2 Kingfishers	Vaccination Form 2	V-020515135111-214-62	1-D	Chileka Roundabout	Housing category 5			point station	Static point				Male		Adult	Entire	Healthy	4	1
2015-05-02	2015-05-02	Kingfishers	2 Kingfishers	Vaccination Form 2	V-020515135734-214-66	1-D	Chileka Roundabout	Housing category 5			point station	Static point				Female	not preg/lact	Adult	Entire	Healthy	3	1
2015-05-02	2015-05-02	Kingfishers	2 Kingfishers	Vaccination Form 2	V-020515142641-214-75	1-D	Chileka Roundabout	Housing category 5			point station	Static point				Female	not preg/lact	Puppy	Entire	Healthy	3	1
2015-05-02	2015-05-02	Kingfishers	2 Kingfishers	Vaccination Form 2	V-020515142700-214-76	1-D	Chileka Roundabout	Housing category 5			point station	Static point				Female	not preg/lact	Puppy	Entire	Healthy	3	1
2015-05-02	2015-05-02	Kingfishers	2 Kingfishers	Vaccination Form 2	V-020515144020-214-78	1-D	Chileka Roundabout	Housing category 5			point station	Static point				Female	not preg/lact	Adult	Entire	Healthy	3	1
2015-05-02	2015-05-02	Kingfishers	2 Kingfishers	Vaccination Form 2	V-020515115248-214-9	1-D	Chileka Roundabout	Housing category 5			point station	Static point				Female	not preg/lact	Adult	Entire	Healthy	3	1
2015-05-02	2015-05-02	Kingfishers	2 Kingfishers	Vaccination Form 2	V-020515115525-214-12	1-D	Chileka Roundabout	Housing category 5			point station	Static point				Female	not preg/lact	Adult	Entire	Healthy	3	1
2015-05-02	2015-05-02	Kingfishers	2 Kingfishers	Vaccination Form 2	V-020515115821-214-17	1-D	Chileka Roundabout	Housing category 5			point station	Static point				Male		Adult	Entire	Healthy	3	1
2015-05-02	2015-05-02	Kingfishers	2 Kingfishers	Vaccination Form 2	V-020515120106-214-21	1-D	Chileka Roundabout	Housing category 5			point station	Static point				Female	not preg/lact	Puppy	Entire	Healthy	3	1
2015-05-02	2015-05-02	Kingfishers	2 Kingfishers	Vaccination Form 2	V-020515120458-214-24	1-D	Chileka Roundabout	Housing category 5			point station	Static point				Male		Adult	Neutered	Healthy	3	1
2015-05-02	2015-05-02	Kingfishers	2 Kingfishers	Vaccination Form 2	V-020515121207-214-29	1-D	Chileka Roundabout	Housing category 5			point station	Static point				Female	not preg/lact	Adult	Entire	Healthy	3	1
2015-05-02	2015-05-02	Kingfishers	2 Kingfishers	Vaccination Form 2	V-020515123933-214-30	1-D	Chileka Roundabout	Housing category 5			point station	Static point				Male		Adult	Entire	Healthy	3	1
2015-05-02	2015-05-02	Kingfishers	2 Kingfishers	Vaccination Form 2	V-020515124029-214-32	1-D	Chileka Roundabout	Housing category 5			point station	Static point				Female	not preg/lact	Adult	Entire	Healthy	2	1
2015-05-02	2015-05-02	Kingfishers	2 Kingfishers	Vaccination Form 2	V-020515124357-214-36	1-D	Chileka Roundabout	Housing category 5			point station	Static point				Male		Adult	Entire	Healthy	3	2
2015-05-02	2015-05-02	Kingfishers	2 Kingfishers	Vaccination Form 2	V-020515124506-214-38	1-D	Chileka Roundabout	Housing category 5			point station	Static point				Male		Adult	Entire	Healthy	3	1
2015-05-02	2015-05-02	Kingfishers	2 Kingfishers	Vaccination Form 2	V-020515125525-214-47	1-D	Chileka Roundabout	Housing category 5			point station	Static point				Male		Adult	Neutered	Healthy	3	2
2015-05-02	2015-05-02	Kingfishers	2 Kingfishers	Vaccination Form 2	V-020515131706-214-51	1-D	Chileka Roundabout	Housing category 5			point station	Static point				Male		Adult	Entire	Sick(wounds)	3	2
2015-05-02	2015-05-02	Kingfishers	2 Kingfishers	Vaccination Form 2	V-020515134236-214-55	1-D	Chileka Roundabout	Housing category 5			point station	Static point				Male		Adult	Entire	Healthy	3	1
2015-05-02	2015-05-02	Kingfishers	2 Kingfishers	Vaccination Form 2	V-020515134718-214-58	1-D	Chileka Roundabout	Housing category 5			point station	Static point				Male		Adult	Entire	Healthy	3	1
2015-05-02	2015-05-02	Kingfishers	2 Kingfishers	Vaccination Form 2	V-020515145126-214-82	1-D	Chileka Roundabout	Housing category 5			point station	Static point				Male		Adult	Entire	Healthy	2	2
2015-05-02	2015-05-02	Kingfishers	2 Kingfishers	Vaccination Form 2	V-020515150330-214-84	1-D	Chileka Roundabout	Housing category 5			point station	Static point				Male		Adult	Entire	Healthy	3	1
2015-05-02	2015-05-02	Kingfishers	2 Kingfishers	Vaccination Form 2	V-020515150730-214-87	1-D	Chileka Roundabout	Housing category 5			point station	Static point				Female	pregnant	Adult	Entire	Healthy	3	1
2015-05-02	2015-05-02	Kingfishers	2 Kingfishers	Vaccination Form 2	V-020515151605-214-92	1-D	Chileka Roundabout	Housing category 5			point station	Static point				Female	not preg/lact	Adult	Entire	Healthy	3	1
2015-05-02	2015-05-02	Kingfishers	2 Kingfishers	Vaccination Form 2	V-020515145033-214-81	1-D	Chileka Roundabout	Housing category 5			point station	Static point				Male		Adult	Entire	Healthy	2	1
2015-05-02	2015-05-02	Kingfishers	2 Kingfishers	Vaccination Form 2	V-020515151100-214-89	1-D	Chileka Roundabout	Housing category 5			point station	Static point				Female	not preg/lact	Adult	Entire	Healthy	3	1
2015-05-02	2015-05-02	Kingfishers	2 Kingfishers	Vaccination Form 2	V-020515151532-214-91	1-D	Chileka Roundabout	Housing category 5			point station	Static point				Female	not preg/lact	Adult	Entire	Healthy	3	1
2015-05-02	2015-05-02	Kingfishers	2 Kingfishers	Vaccination Form 2	V-020515135543-214-63	1-D	Chileka Roundabout	Housing category 5			point station	Static point				Male		Adult	Entire	Healthy	3	1
2015-05-02	2015-05-02	Kingfishers	2 Kingfishers	Vaccination Form 2	V-020515135700-214-65	1-D	Chileka Roundabout	Housing category 5			point station	Static point				Female	not preg/lact	Adult	Entire	Healthy	3	1
2015-05-02	2015-05-02	Kingfishers	2 Kingfishers	Vaccination Form 2	V-020515141352-214-69	1-D	Chileka Roundabout	Housing category 5			point station	Static point				Male		Adult	Entire	Healthy	2	1
2015-05-02	2015-05-02	Kingfishers	2 Kingfishers	Vaccination Form 2	V-020515141656-214-71	1-D	Chileka Roundabout	Housing category 5			point station	Static point				Female	not preg/lact	Adult	Entire	Healthy	3	1
2015-05-02	2015-05-02	Kingfishers	2 Kingfishers	Vaccination Form 2	V-020515150023-214-83	1-D	Chileka Roundabout	Housing category 5			point station	Static point				Male		Adult	Entire	Healthy	3	1
2015-05-02	2015-05-02	Kingfishers	2 Kingfishers	Vaccination Form 2	V-020515150559-214-85	1-D	Chileka Roundabout	Housing category 5			point station	Static point				Male		Adult	Entire	Healthy	3	1
2015-05-02	2015-05-02	Kingfishers	2 Kingfishers	Vaccination Form 2	V-020515151026-214-88	1-D	Chileka Roundabout	Housing category 5			point station	Static point				Female	not preg/lact	Adult	Entire	Healthy	3	1
2015-05-02	2015-05-02	Kingfishers	2 Kingfishers	Vaccination Form 2	V-020515154618-214-94	1-D	Chileka Roundabout	Housing category 5			point station	Static point				Female	not preg/lact	Adult	Entire	Healthy	3	1
2015-05-02	2015-05-02	Kingfishers	2 Kingfishers	Vaccination Form 2	V-020515155051-214-95	1-D	Chileka Roundabout	Housing category 5			point station	Static point				Male		Adult	Neutered	Healthy	3	1
2015-05-02	2015-05-02	Kingfishers	2 Kingfishers	Vaccination Form 2	V-020515155142-214-96	1-D	Chileka Roundabout	Housing category 5			point station	Static point				Male		Adult	Neutered	Healthy	3	1
2015-05-02	2015-05-02	Kingfishers	2 Kingfishers	Vaccination Form 2	V-020515155201-214-97	1-D	Chileka Roundabout	Housing category 5			point station	Static point				Male		Adult	Entire	Healthy	3	2
2015-05-02	2015-05-02	Kingfishers	2 Kingfishers	Vaccination Form 2	V-020515114406-214-8	1-D	Chileka Roundabout	Housing category 5			point station	Static point				Female	not preg/lact	Adult	Entire	Healthy	3	1
2015-05-02	2015-05-02	Kingfishers	2 Kingfishers	Vaccination Form 2	V-020515115747-214-16	1-D	Chileka Roundabout	Housing category 5			point station	Static point				Male		Adult	Entire	Healthy	3	1
2015-05-02	2015-05-02	Kingfishers	2 Kingfishers	Vaccination Form 2	V-020515120346-214-22	1-D	Chileka Roundabout	Housing category 5			point station	Static point				Male		Adult	Entire	Healthy	3	1
2015-05-02	2015-05-02	Kingfishers	2 Kingfishers	Vaccination Form 2	V-020515120412-214-23	1-D	Chileka Roundabout	Housing category 5			point station	Static point				Female	pregnant	Adult	Entire	Healthy	3	1
2015-05-02	2015-05-02	Kingfishers	2 Kingfishers	Vaccination Form 2	V-020515120612-214-27	1-D	Chileka Roundabout	Housing category 5			point station	Static point				Female	not preg/lact	Adult	Entire	Healthy	3	1
2015-05-02	2015-05-02	Kingfishers	2 Kingfishers	Vaccination Form 2	V-020515123959-214-31	1-D	Chileka Roundabout	Housing category 5			point station	Static point				Male		Adult	Entire	Healthy	3	1
2015-05-02	2015-05-02	Kingfishers	2 Kingfishers	Vaccination Form 2	V-020515124242-214-34	1-D	Chileka Roundabout	Housing category 5			point station	Static point				Female	not preg/lact	Adult	Entire	Healthy	3	1
2015-05-02	2015-05-02	Kingfishers	2 Kingfishers	Vaccination Form 2	V-020515124717-214-41	1-D	Chileka Roundabout	Housing category 5			point station	Static point				Male		Adult	Entire	Healthy	2	2
2015-05-02	2015-05-02	Kingfishers	2 Kingfishers	Vaccination Form 2	V-020515124755-214-43	1-D	Chileka Roundabout	Housing category 5			point station	Static point				Male		Adult	Entire	Healthy	3	1
2015-05-02	2015-05-02	Kingfishers	2 Kingfishers	Vaccination Form 2	V-020515125440-214-46	1-D	Chileka Roundabout	Housing category 5			point station	Static point				Male		Adult	Entire	Healthy	2	1
2015-05-02	2015-05-02	Kingfishers	2 Kingfishers	Vaccination Form 2	V-020515134017-214-53	1-D	Chileka Roundabout	Housing category 5			point station	Static point				Male		Adult	Entire	Healthy	3	1
2015-05-02	2015-05-02	Kingfishers	2 Kingfishers	Vaccination Form 2	V-020515134148-214-54	1-D	Chileka Roundabout	Housing category 5			point station	Static point				Female	not preg/lact	Adult	Entire	Healthy	3	1
2015-05-02	2015-05-02	Kingfishers	2 Kingfishers	Vaccination Form 2	V-020515134849-214-59	1-D	Chileka Roundabout	Housing category 5			point station	Static point				Female	lactating	Adult	Entire	Healthy	3	1
2015-05-02	2015-05-02	Kingfishers	2 Kingfishers	Vaccination Form 2	V-020515135038-214-61	1-D	Chileka Roundabout	Housing category 5			point station	Static point				Male		Adult	Entire	Healthy	3	1
2015-05-02	2015-05-02	Kingfishers	2 Kingfishers	Vaccination Form 2	V-020515135930-214-67	1-D	Chileka Roundabout	Housing category 5			point station	Static point				Female	not preg/lact	Adult	Entire	Healthy	3	1
2015-05-02	2015-05-02	Kingfishers	2 Kingfishers	Vaccination Form 2	V-020515142457-214-73	1-D	Chileka Roundabout	Housing category 5			point station	Static point				Female	not preg/lact	Puppy	Entire	Healthy	3	1
2015-05-02	2015-05-02	Kingfishers	2 Kingfishers	Vaccination Form 2	V-020515142518-214-74	1-D	Chileka Roundabout	Housing category 5			point station	Static point				Female	not preg/lact	Puppy	Entire	Healthy	3	1
2015-05-02	2015-05-02	Kingfishers	2 Kingfishers	Vaccination Form 2	V-020515144048-214-79	1-D	Chileka Roundabout	Housing category 5			point station	Static point				Male		Adult	Neutered	Healthy	3	1
2015-05-02	2015-05-02	Kingfishers	2 Kingfishers	Vaccination Form 2	V-020515144947-214-80	1-D	Chileka Roundabout	Housing category 5			point station	Static point				Male		Adult	Entire	Healthy	2	1
2015-05-02	2015-05-02	Kingfishers	2 Kingfishers	Vaccination Form 2	V-020515150622-214-86	1-D	Chileka Roundabout	Housing category 5			point station	Static point				Male		Adult	Entire	Healthy	3	1
2015-05-02	2015-05-02	Kingfishers	2 Kingfishers	Vaccination Form 2	V-020515151157-214-90	1-D	Chileka Roundabout	Housing category 5			point station	Static point				Male		Adult	Entire	Healthy	3	1
2015-05-02	2015-05-02	Kingfishers	2 Kingfishers	Vaccination Form 2	V-020515151639-214-93	1-D	Chileka Roundabout	Housing category 5			point station	Static point				Male		Adult	Entire	Healthy	3	1
2015-05-02	2015-05-02	Kingfishers	2 Kingfishers	Vaccination Form 2	V-020515155940-214-98	1-D	Chileka Roundabout	Housing category 5			point station	Static point				Female	not preg/lact	Puppy	Entire	Healthy	1	2
2015-05-02	2015-05-02	Kingfishers	2 Kingfishers	Vaccination Form 2	V-020515160033-214-99	1-D	Chileka Roundabout	Housing category 5			point station	Static point				Male		Puppy	Entire	Healthy	1	2
2015-05-02	2015-05-02	Kingfishers	2 Kingfishers	Vaccination Form 2	V-020515160213-214-101	1-D	Chileka Roundabout	Housing category 5			point station	Static point				Male		Puppy	Entire	Healthy	3	1
2015-05-02	2015-05-02	Kingfishers	2 Kingfishers	Vaccination Form 2	V-020515160124-214-100	1-D	Chileka Roundabout	Housing category 5			point station	Static point				Female	not preg/lact	Puppy	Entire	Healthy	3	1
2015-05-02	2015-05-02	Kingfishers	2 Kingfishers	Vaccination Form 2	V-020515160626-214-102	1-D	Chileka Roundabout	Housing category 5			point station	Static point				Female	not preg/lact	Puppy	Entire	Healthy	3	1
2015-05-02	2015-05-04	Kingfishers	2 Kingfishers	Vaccination Form 2	V-020515202917-214-103		Chileka Roundabout				point station	Static point				Female	not preg/lact	Adult	unknown sex	Healthy	3	3
2015-05-02	2015-05-04	Kingfishers	2 Kingfishers	Vaccination Form 2	V-020515203943-214-105		Chileka Roundabout				point station	Static point				Female	not preg/lact	Adult	Entire	Healthy	1	1
2015-05-02	2015-05-04	Kingfishers	2 Kingfishers	Vaccination Form 2	V-020515204253-214-109		Chileka Roundabout				point station	Static point				Female	not preg/lact	Adult	Entire	Healthy	2	2
2015-05-02	2015-05-04	Kingfishers	2 Kingfishers	Vaccination Form 2	V-020515204412-214-111		Chileka Roundabout				point station	Static point				Male		Adult	Entire	Healthy	1	1
2015-05-02	2015-05-04	Kingfishers	2 Kingfishers	Vaccination Form 2	V-020515204527-214-113		Chileka Roundabout				point station	Static point				Male		Adult	Entire	Healthy	1	1
2015-05-02	2015-05-04	Kingfishers	2 Kingfishers	Vaccination Form 2	V-020515205103-214-117		Chileka Roundabout				point station	Static point				Female	not preg/lact	Adult	Entire	Healthy	1	1
2015-05-02	2015-05-04	Kingfishers	2 Kingfishers	Vaccination Form 2	V-020515205239-214-119		Chileka Roundabout				point station	Static point				Male		Adult	Entire	Healthy	1	1
2015-05-02	2015-05-04	Kingfishers	2 Kingfishers	Vaccination Form 2	V-020515205545-214-124		Chileka Roundabout				point station	Static point				Female	not preg/lact	Puppy	Entire	Healthy	1	1
2015-05-02	2015-05-04	Kingfishers	2 Kingfishers	Vaccination Form 2	V-020515204129-214-107		Chileka Roundabout				point station	Static point				Male		Adult	Entire	Healthy	1	1
2015-05-02	2015-05-04	Kingfishers	2 Kingfishers	Vaccination Form 2	V-020515204209-214-108		Chileka Roundabout				point station	Static point				Male		Adult	Entire	Healthy	2	2
2015-05-02	2015-05-04	Kingfishers	2 Kingfishers	Vaccination Form 2	V-020515204334-214-110		Chileka Roundabout				point station	Static point				Male		Adult	Entire	Healthy	1	1
2015-05-02	2015-05-04	Kingfishers	2 Kingfishers	Vaccination Form 2	V-020515205729-214-127		Chileka Roundabout				point station	Static point				Male		Puppy	Entire	Healthy	1	1
2015-05-02	2015-05-04	Kingfishers	2 Kingfishers	Vaccination Form 2	V-020515205759-214-128		Chileka Roundabout				point station	Static point				Male		Puppy	Entire	Healthy	1	1
2015-05-02	2015-05-04	Kingfishers	2 Kingfishers	Vaccination Form 2	V-020515210416-214-138		Chileka Roundabout				point station	Static point				Female	lactating	Adult	Entire	Healthy	2	1
2015-05-02	2015-05-04	Kingfishers	2 Kingfishers	Vaccination Form 2	V-020515212743-214-144		Chileka Roundabout				point station	Static point				Male		Adult	Entire	Healthy	3	3
2015-05-02	2015-05-04	Kingfishers	2 Kingfishers	Vaccination Form 2	V-020515212852-214-145		Chileka Roundabout				point station	Static point				Male		Adult	Entire	Healthy	3	3
2015-05-02	2015-05-04	Kingfishers	2 Kingfishers	Vaccination Form 2	V-020515213039-214-147		Chileka Roundabout				point station	Static point				Male		Adult	Entire	Healthy	3	3
2015-05-02	2015-05-04	Kingfishers	2 Kingfishers	Vaccination Form 2	V-020515213109-214-148		Chileka Roundabout				point station	Static point				Male		Adult	Entire	Healthy	4	4
2015-05-02	2015-05-04	Kingfishers	2 Kingfishers	Vaccination Form 2	V-020515213137-214-149		Chileka Roundabout				point station	Static point				Male		Adult	Entire	Healthy	4	4
2015-05-02	2015-05-04	Kingfishers	2 Kingfishers	Vaccination Form 2	V-020515213301-214-152		Chileka Roundabout				point station	Static point				Male		Puppy	Entire	Healthy	3	3
2015-05-02	2015-05-04	Kingfishers	2 Kingfishers	Vaccination Form 2	V-020515213429-214-154		Chileka Roundabout				point station	Static point				Female	not preg/lact	Puppy	Entire	Healthy	3	3
2015-05-02	2015-05-04	Kingfishers	2 Kingfishers	Vaccination Form 2	V-020515213454-214-155		Chileka Roundabout				point station	Static point				Female	not preg/lact	Puppy	Entire	Healthy	3	3
2015-05-02	2015-05-04	Kingfishers	2 Kingfishers	Vaccination Form 2	V-020515213643-214-159		Chileka Roundabout				point station	Static point				Female	lactating	Adult	Entire	Healthy	4	4
2015-05-02	2015-05-04	Kingfishers	2 Kingfishers	Vaccination Form 2	V-020515213741-214-160		Chileka Roundabout				point station	Static point				Male		Adult	Entire	Healthy	4	4
2015-05-02	2015-05-04	Kingfishers	2 Kingfishers	Vaccination Form 2	V-020515214025-214-163		Chileka Roundabout				point station	Static point				Male		Adult	Entire	Healthy	3	4
2015-05-02	2015-05-04	Kingfishers	2 Kingfishers	Vaccination Form 2	V-020515214145-214-164		Chileka Roundabout				point station	Static point				Male		Adult	Entire	Healthy	4	4
2015-05-02	2015-05-04	Kingfishers	2 Kingfishers	Vaccination Form 2	V-020515205357-214-121		Chileka Roundabout				point station	Static point				Male		Adult	Entire	Healthy	1	1
2015-05-02	2015-05-04	Kingfishers	2 Kingfishers	Vaccination Form 2	V-020515205510-214-123		Chileka Roundabout				point station	Static point				Male		Puppy	Entire	Healthy	1	1
2015-05-02	2015-05-04	Kingfishers	2 Kingfishers	Vaccination Form 2	V-020515210224-214-135		Chileka Roundabout				point station	Static point				Female	not preg/lact	Adult	Entire	Healthy	1	1
2015-05-02	2015-05-04	Kingfishers	2 Kingfishers	Vaccination Form 2	V-020515212023-214-140		Chileka Roundabout				point station	Static point				Male		Adult	Entire	Healthy	3	2
2015-05-02	2015-05-04	Kingfishers	2 Kingfishers	Vaccination Form 2	V-020515212548-214-142		Chileka Roundabout				point station	Static point				Male		Adult	Entire	Healthy	3	3
2015-05-02	2015-05-04	Kingfishers	2 Kingfishers	Vaccination Form 2	V-020515213001-214-146		Chileka Roundabout				point station	Static point				Male		Adult	Entire	Healthy	3	3
2015-05-02	2015-05-04	Kingfishers	2 Kingfishers	Vaccination Form 2	V-020515213206-214-150		Chileka Roundabout				point station	Static point				Male		Adult	Entire	Healthy	3	3
2015-05-02	2015-05-04	Kingfishers	2 Kingfishers	Vaccination Form 2	V-020515213231-214-151		Chileka Roundabout				point station	Static point				Male		Adult	Entire	Healthy	3	3
2015-05-02	2015-05-04	Kingfishers	2 Kingfishers	Vaccination Form 2	V-020515213516-214-156		Chileka Roundabout				point station	Static point				Female	not preg/lact	Puppy	Entire	Healthy	3	3
2015-05-02	2015-05-04	Kingfishers	2 Kingfishers	Vaccination Form 2	V-020515213611-214-158		Chileka Roundabout				point station	Static point				Female	not preg/lact	Adult	Entire	Healthy	4	4
2015-05-02	2015-05-04	Kingfishers	2 Kingfishers	Vaccination Form 2	V-020515213806-214-161		Chileka Roundabout				point station	Static point				Male		Adult	Entire	Healthy	3	4
2015-05-02	2015-05-04	Kingfishers	2 Kingfishers	Vaccination Form 2	V-020515213838-214-162		Chileka Roundabout				point station	Static point				Female	pregnant	Adult	Entire	Healthy	3	4
2015-05-02	2015-05-04	Kingfishers	2 Kingfishers	Vaccination Form 2	V-020515214213-214-165		Chileka Roundabout				point station	Static point				Male		Adult	Entire	Healthy	4	4
2015-05-02	2015-05-04	Kingfishers	2 Kingfishers	Vaccination Form 2	V-020515214331-214-166		Chileka Roundabout				point station	Static point				Female	not preg/lact	Adult	Entire	Healthy	3	2
2015-05-02	2015-05-04	Kingfishers	2 Kingfishers	Vaccination Form 2	V-020515214723-214-168		Chileka Roundabout				point station	Static point				Male		Puppy	Entire	Healthy	2	2
2015-05-02	2015-05-04	Kingfishers	2 Kingfishers	Vaccination Form 2	V-020515214433-214-167		Chileka Roundabout				point station	Static point				Male		Adult	Entire	Healthy	3	2
2015-05-02	2015-05-04	Kingfishers	2 Kingfishers	Vaccination Form 2	V-020515215306-214-178		Chileka Roundabout				point station	Static point				Male		Adult	Entire	Healthy	3	3
2015-05-02	2015-05-04	Kingfishers	2 Kingfishers	Vaccination Form 2	V-020515215329-214-179		Chileka Roundabout				point station	Static point				Male		Adult	Entire	Healthy	2	2
2015-05-02	2015-05-04	Kingfishers	2 Kingfishers	Vaccination Form 2	V-020515220401-214-202		Chileka Roundabout				point station	Static point				Male		Adult	Entire	Healthy	2	1
2015-05-02	2015-05-04	Kingfishers	2 Kingfishers	Vaccination Form 2	V-020515220424-214-203		Chileka Roundabout				point station	Static point				Male		Adult	Entire	Healthy	3	1
2015-05-02	2015-05-04	Kingfishers	2 Kingfishers	Vaccination Form 2	V-020515220611-214-208		Chileka Roundabout				point station	Static point				Female	not preg/lact	Adult	Entire	Healthy	3	1
2015-05-02	2015-05-04	Kingfishers	2 Kingfishers	Vaccination Form 2	V-020515220637-214-209		Chileka Roundabout				point station	Static point				Female	not preg/lact	Adult	Entire	Healthy	2	1
2015-05-02	2015-05-04	Kingfishers	2 Kingfishers	Vaccination Form 2	V-020515220704-214-210		Chileka Roundabout				point station	Static point				Female	not preg/lact	Adult	Entire	Healthy	2	1
2015-05-02	2015-05-04	Kingfishers	2 Kingfishers	Vaccination Form 2	V-020515220912-214-216		Chileka Roundabout				point station	Static point				Male		Adult	Entire	Healthy	3	1
2015-05-02	2015-05-04	Kingfishers	2 Kingfishers	Vaccination Form 2	V-020515221017-214-219		Chileka Roundabout				point station	Static point				Female	not preg/lact	Adult	Entire	Healthy	3	2
2015-05-02	2015-05-04	Kingfishers	2 Kingfishers	Vaccination Form 2	V-020515221458-214-230		Chileka Roundabout				point station	Static point				Male		Adult	Entire	Healthy	3	2
2015-05-02	2015-05-04	Kingfishers	2 Kingfishers	Vaccination Form 2	V-020515221720-214-236		Chileka Roundabout				point station	Static point				Female	not preg/lact	Adult	Entire	Healthy	3	1
2015-05-02	2015-05-04	Kingfishers	2 Kingfishers	Vaccination Form 2	V-020515221819-214-238		Chileka Roundabout				point station	Static point				Female	not preg/lact	Adult	Entire	Healthy	3	1
2015-05-02	2015-05-04	Kingfishers	2 Kingfishers	Vaccination Form 2	V-020515214907-214-170		Chileka Roundabout				point station	Static point				Male		Adult	Entire	Healthy	3	3
2015-05-02	2015-05-04	Kingfishers	2 Kingfishers	Vaccination Form 2	V-020515215038-214-173		Chileka Roundabout				point station	Static point				Male		Adult	Entire	Healthy	4	3
2015-05-02	2015-05-04	Kingfishers	2 Kingfishers	Vaccination Form 2	V-020515215105-214-174		Chileka Roundabout				point station	Static point				Male		Adult	Entire	Healthy	2	3
2015-05-02	2015-05-04	Kingfishers	2 Kingfishers	Vaccination Form 2	V-020515215130-214-175		Chileka Roundabout				point station	Static point				Male		Adult	Entire	Healthy	3	3
2015-05-02	2015-05-04	Kingfishers	2 Kingfishers	Vaccination Form 2	V-020515215435-214-182		Chileka Roundabout				point station	Static point				Male		Adult	Entire	Healthy	3	3
2015-05-02	2015-05-04	Kingfishers	2 Kingfishers	Vaccination Form 2	V-020515215521-214-184		Chileka Roundabout				point station	Static point				Female	not preg/lact	Adult	Entire	Healthy	3	2
2015-05-02	2015-05-04	Kingfishers	2 Kingfishers	Vaccination Form 2	V-020515215551-214-185		Chileka Roundabout				point station	Static point				Male		Adult	Entire	Healthy	4	4
2015-05-02	2015-05-04	Kingfishers	2 Kingfishers	Vaccination Form 2	V-020515215844-214-189		Chileka Roundabout				point station	Static point				Male		Adult	Entire	Healthy	3	4
2015-05-02	2015-05-04	Kingfishers	2 Kingfishers	Vaccination Form 2	V-020515220013-214-192		Chileka Roundabout				point station	Static point				Female	not preg/lact	Adult	Entire	Healthy	3	1
2015-05-02	2015-05-04	Kingfishers	2 Kingfishers	Vaccination Form 2	V-020515220041-214-193		Chileka Roundabout				point station	Static point				Male		Adult	Entire	Healthy	2	1
2015-05-02	2015-05-04	Kingfishers	2 Kingfishers	Vaccination Form 2	V-020515220251-214-199		Chileka Roundabout				point station	Static point				Male		Adult	Entire	Healthy	1	1
2015-05-02	2015-05-04	Kingfishers	2 Kingfishers	Vaccination Form 2	V-020515220339-214-201		Chileka Roundabout				point station	Static point				Male		Adult	Entire	Healthy	3	2
2015-05-02	2015-05-04	Kingfishers	2 Kingfishers	Vaccination Form 2	V-020515220505-214-205		Chileka Roundabout				point station	Static point				Female	not preg/lact	Adult	Entire	Healthy	2	2
2015-05-02	2015-05-04	Kingfishers	2 Kingfishers	Vaccination Form 2	V-020515220746-214-212		Chileka Roundabout				point station	Static point				Male		Adult	Entire	Healthy	2	2
2015-05-02	2015-05-04	Kingfishers	2 Kingfishers	Vaccination Form 2	V-020515220849-214-215		Chileka Roundabout				point station	Static point				Male		Adult	Entire	Healthy	3	1
2015-05-02	2015-05-04	Kingfishers	2 Kingfishers	Vaccination Form 2	V-020515221036-214-220		Chileka Roundabout				point station	Static point				Male		Puppy	Entire	Healthy	3	1
2015-05-02	2015-05-04	Kingfishers	2 Kingfishers	Vaccination Form 2	V-020515221123-214-222		Chileka Roundabout				point station	Static point				Male		Puppy	Entire	Healthy	3	1
2015-05-02	2015-05-04	Kingfishers	2 Kingfishers	Vaccination Form 2	V-020515221223-214-225		Chileka Roundabout				point station	Static point				Male		Adult	Entire	Healthy	2	1
2015-05-02	2015-05-04	Kingfishers	2 Kingfishers	Vaccination Form 2	V-020515221322-214-227		Chileka Roundabout				point station	Static point				Male		Adult	Entire	Healthy	3	2
2015-05-02	2015-05-04	Kingfishers	2 Kingfishers	Vaccination Form 2	V-020515221400-214-228		Chileka Roundabout				point station	Static point				Male		Adult	Entire	Healthy	3	2
2015-05-02	2015-05-04	Kingfishers	2 Kingfishers	Vaccination Form 2	V-020515221523-214-231		Chileka Roundabout				point station	Static point				Male		Adult	Entire	Healthy	3	1
2015-05-02	2015-05-04	Kingfishers	2 Kingfishers	Vaccination Form 2	V-020515221605-214-233		Chileka Roundabout				point station	Static point				Male		Adult	Entire	Healthy	3	2
2015-05-02	2015-05-04	Kingfishers	2 Kingfishers	Vaccination Form 2	V-020515221746-214-237		Chileka Roundabout				point station	Static point				Female	not preg/lact	Adult	Entire	Healthy	3	1
2015-05-02	2015-05-04	Kingfishers	2 Kingfishers	Vaccination Form 2	V-020515221936-214-239		Chileka Roundabout				point station	Static point				Female	not preg/lact	Adult	Entire	Healthy	3	1
2015-05-02	2015-05-04	Kingfishers	2 Kingfishers	Vaccination Form 2	V-020515203243-214-104		Chileka Roundabout				point station	Static point				Female	not preg/lact	Adult	Entire	Healthy	1	1
2015-05-02	2015-05-04	Kingfishers	2 Kingfishers	Vaccination Form 2	V-020515204030-214-106		Chileka Roundabout				point station	Static point				Female	not preg/lact	Adult	Entire	Healthy	1	1
2015-05-02	2015-05-04	Kingfishers	2 Kingfishers	Vaccination Form 2	V-020515204603-214-114		Chileka Roundabout				point station	Static point				Female	not preg/lact	Adult	Entire	Healthy	1	1
2015-05-02	2015-05-04	Kingfishers	2 Kingfishers	Vaccination Form 2	V-020515204646-214-115		Chileka Roundabout				point station	Static point				Male		Adult	Entire	Healthy	1	1
2015-05-02	2015-05-04	Kingfishers	2 Kingfishers	Vaccination Form 2	V-020515204947-214-116		Chileka Roundabout				point station	Static point				Female	not preg/lact	Adult	Entire	Healthy	1	1
2015-05-02	2015-05-04	Kingfishers	2 Kingfishers	Vaccination Form 2	V-020515205144-214-118		Chileka Roundabout				point station	Static point				Female	not preg/lact	Adult	Entire	Healthy	2	2
2015-05-02	2015-05-04	Kingfishers	2 Kingfishers	Vaccination Form 2	V-020515205428-214-122		Chileka Roundabout				point station	Static point				Female	not preg/lact	Adult	Entire	Healthy	1	1
2015-05-02	2015-05-04	Kingfishers	2 Kingfishers	Vaccination Form 2	V-020515205622-214-125		Chileka Roundabout				point station	Static point				Female	not preg/lact	Puppy	Entire	Healthy	1	1
2015-05-02	2015-05-04	Kingfishers	2 Kingfishers	Vaccination Form 2	V-020515205951-214-131		Chileka Roundabout				point station	Static point				Female	not preg/lact	Adult	Entire	Healthy	1	1
2015-05-02	2015-05-04	Kingfishers	2 Kingfishers	Vaccination Form 2	V-020515210117-214-133		Chileka Roundabout				point station	Static point				Female	not preg/lact	Adult	Entire	Healthy	1	1
2015-05-02	2015-05-04	Kingfishers	2 Kingfishers	Vaccination Form 2	V-020515210254-214-136		Chileka Roundabout				point station	Static point				Female	not preg/lact	Puppy	Entire	Healthy	1	1
2015-05-02	2015-05-04	Kingfishers	2 Kingfishers	Vaccination Form 2	V-020515210551-214-139		Chileka Roundabout				point station	Static point				Female	lactating	Adult	Entire	Healthy	3	2
2015-05-02	2015-05-04	Kingfishers	2 Kingfishers	Vaccination Form 2	V-020515215201-214-176		Chileka Roundabout				point station	Static point				Male		Adult	Entire	Healthy	3	4
2015-05-02	2015-05-04	Kingfishers	2 Kingfishers	Vaccination Form 2	V-020515215230-214-177		Chileka Roundabout				point station	Static point				Male		Adult	Entire	Healthy	3	4
2015-05-02	2015-05-04	Kingfishers	2 Kingfishers	Vaccination Form 2	V-020515215353-214-180		Chileka Roundabout				point station	Static point				Male		Adult	Entire	Healthy	3	3
2015-05-02	2015-05-04	Kingfishers	2 Kingfishers	Vaccination Form 2	V-020515215645-214-187		Chileka Roundabout				point station	Static point				Female	not preg/lact	Adult	Entire	Healthy	3	2
2015-05-02	2015-05-04	Kingfishers	2 Kingfishers	Vaccination Form 2	V-020515215745-214-188		Chileka Roundabout				point station	Static point				Male		Adult	Entire	Healthy	2	3
2015-05-02	2015-05-04	Kingfishers	2 Kingfishers	Vaccination Form 2	V-020515215910-214-190		Chileka Roundabout				point station	Static point				Female	not preg/lact	Adult	Entire	Healthy	2	1
2015-05-02	2015-05-04	Kingfishers	2 Kingfishers	Vaccination Form 2	V-020515220106-214-194		Chileka Roundabout				point station	Static point				Male		Adult	Entire	Healthy	2	1
2015-05-02	2015-05-04	Kingfishers	2 Kingfishers	Vaccination Form 2	V-020515220128-214-195		Chileka Roundabout				point station	Static point				Male		Adult	Entire	Healthy	2	1
2015-05-02	2015-05-04	Kingfishers	2 Kingfishers	Vaccination Form 2	V-020515220211-214-197		Chileka Roundabout				point station	Static point				Male		Puppy	Entire	Healthy	2	1
2015-05-02	2015-05-04	Kingfishers	2 Kingfishers	Vaccination Form 2	V-020515220727-214-211		Chileka Roundabout				point station	Static point				Female	not preg/lact	Adult	Entire	Healthy	3	2
2015-05-02	2015-05-04	Kingfishers	2 Kingfishers	Vaccination Form 2	V-020515220808-214-213		Chileka Roundabout				point station	Static point				Male		Adult	Entire	Healthy	3	1
2015-05-02	2015-05-04	Kingfishers	2 Kingfishers	Vaccination Form 2	V-020515220828-214-214		Chileka Roundabout				point station	Static point				Female	not preg/lact	Adult	Entire	Healthy	3	1
2015-05-02	2015-05-04	Kingfishers	2 Kingfishers	Vaccination Form 2	V-020515221141-214-223		Chileka Roundabout				point station	Static point				Male		Puppy	Entire	Healthy	3	1
2015-05-02	2015-05-04	Kingfishers	2 Kingfishers	Vaccination Form 2	V-020515221204-214-224		Chileka Roundabout				point station	Static point				Male		Adult	Entire	Healthy	3	1
2015-05-02	2015-05-04	Kingfishers	2 Kingfishers	Vaccination Form 2	V-020515221254-214-226		Chileka Roundabout				point station	Static point				Male		Adult	Entire	Healthy	3	2
2015-05-02	2015-05-04	Kingfishers	2 Kingfishers	Vaccination Form 2	V-020515221433-214-229		Chileka Roundabout				point station	Static point				Female	not preg/lact	Adult	Entire	Healthy	3	1
2015-05-02	2015-05-04	Kingfishers	2 Kingfishers	Vaccination Form 2	V-020515221658-214-235		Chileka Roundabout				point station	Static point				Male		Adult	Entire	Healthy	3	1
2015-05-02	2015-05-04	Kingfishers	2 Kingfishers	Vaccination Form 2	V-020515204451-214-112		Chileka Roundabout				point station	Static point				Male		Adult	Entire	Healthy	1	1
2015-05-02	2015-05-04	Kingfishers	2 Kingfishers	Vaccination Form 2	V-020515205317-214-120		Chileka Roundabout				point station	Static point				Male		Adult	Entire	Healthy	1	1
2015-05-02	2015-05-04	Kingfishers	2 Kingfishers	Vaccination Form 2	V-020515205653-214-126		Chileka Roundabout				point station	Static point				Female	not preg/lact	Puppy	Entire	Healthy	1	1
2015-05-02	2015-05-04	Kingfishers	2 Kingfishers	Vaccination Form 2	V-020515205832-214-129		Chileka Roundabout				point station	Static point				Female	not preg/lact	Puppy	Entire	Healthy	1	1
2015-05-02	2015-05-04	Kingfishers	2 Kingfishers	Vaccination Form 2	V-020515205911-214-130		Chileka Roundabout				point station	Static point				Female	not preg/lact	Adult	Entire	Healthy	1	1
2015-05-02	2015-05-04	Kingfishers	2 Kingfishers	Vaccination Form 2	V-020515210031-214-132		Chileka Roundabout				point station	Static point				Female	not preg/lact	Adult	Entire	Healthy	1	1
2015-05-02	2015-05-04	Kingfishers	2 Kingfishers	Vaccination Form 2	V-020515210152-214-134		Chileka Roundabout				point station	Static point				Female	not preg/lact	Adult	Entire	Healthy	1	1
2015-05-02	2015-05-04	Kingfishers	2 Kingfishers	Vaccination Form 2	V-020515210326-214-137		Chileka Roundabout				point station	Static point				Male		Adult	Entire	Healthy	1	1
2015-05-02	2015-05-04	Kingfishers	2 Kingfishers	Vaccination Form 2	V-020515212346-214-141		Chileka Roundabout				point station	Static point				Male		Adult	Entire	Healthy	3	2
2015-05-02	2015-05-04	Kingfishers	2 Kingfishers	Vaccination Form 2	V-020515212629-214-143		Chileka Roundabout				point station	Static point				Male		Adult	Entire	Healthy	3	3
2015-05-02	2015-05-04	Kingfishers	2 Kingfishers	Vaccination Form 2	V-020515213348-214-153		Chileka Roundabout				point station	Static point				Male		Puppy	Entire	Healthy	3	3
2015-05-02	2015-05-04	Kingfishers	2 Kingfishers	Vaccination Form 2	V-020515213536-214-157		Chileka Roundabout				point station	Static point				Male		Adult	Entire	Healthy	4	3
2015-05-02	2015-05-04	Kingfishers	2 Kingfishers	Vaccination Form 2	V-020515214841-214-169		Chileka Roundabout				point station	Static point				Male		Adult	Entire	Healthy	3	3
2015-05-02	2015-05-04	Kingfishers	2 Kingfishers	Vaccination Form 2	V-020515214931-214-171		Chileka Roundabout				point station	Static point				Male		Puppy	Entire	Healthy	3	3
2015-05-02	2015-05-04	Kingfishers	2 Kingfishers	Vaccination Form 2	V-020515215001-214-172		Chileka Roundabout				point station	Static point				Male		Adult	Entire	Healthy	3	4
2015-05-02	2015-05-04	Kingfishers	2 Kingfishers	Vaccination Form 2	V-020515215413-214-181		Chileka Roundabout				point station	Static point				Male		Adult	Entire	Healthy	3	3
2015-05-02	2015-05-04	Kingfishers	2 Kingfishers	Vaccination Form 2	V-020515215456-214-183		Chileka Roundabout				point station	Static point				Male		Adult	Entire	Healthy	3	3
2015-05-02	2015-05-04	Kingfishers	2 Kingfishers	Vaccination Form 2	V-020515215616-214-186		Chileka Roundabout				point station	Static point				Female	not preg/lact	Adult	Entire	Healthy	4	4
2015-05-02	2015-05-04	Kingfishers	2 Kingfishers	Vaccination Form 2	V-020515215939-214-191		Chileka Roundabout				point station	Static point				Female	not preg/lact	Adult	Neutered	Healthy	3	1
2015-05-02	2015-05-04	Kingfishers	2 Kingfishers	Vaccination Form 2	V-020515220146-214-196		Chileka Roundabout				point station	Static point				Female	lactating	Adult	Entire	Healthy	2	1
2015-05-02	2015-05-04	Kingfishers	2 Kingfishers	Vaccination Form 2	V-020515220232-214-198		Chileka Roundabout				point station	Static point				Male		Adult	Entire	Healthy	2	1
2015-05-02	2015-05-04	Kingfishers	2 Kingfishers	Vaccination Form 2	V-020515220317-214-200		Chileka Roundabout				point station	Static point				Male		Adult	Entire	Healthy	3	2
2015-05-02	2015-05-04	Kingfishers	2 Kingfishers	Vaccination Form 2	V-020515220446-214-204		Chileka Roundabout				point station	Static point				Female	not preg/lact	Adult	Entire	Healthy	2	1
2015-05-02	2015-05-04	Kingfishers	2 Kingfishers	Vaccination Form 2	V-020515220528-214-206		Chileka Roundabout				point station	Static point				Female	not preg/lact	Adult	Entire	Healthy	2	2
2015-05-02	2015-05-04	Kingfishers	2 Kingfishers	Vaccination Form 2	V-020515220549-214-207		Chileka Roundabout				point station	Static point				Male		Adult	Entire	Healthy	3	2
2015-05-02	2015-05-04	Kingfishers	2 Kingfishers	Vaccination Form 2	V-020515220930-214-217		Chileka Roundabout				point station	Static point				Male		Adult	Entire	Healthy	3	1
2015-05-02	2015-05-04	Kingfishers	2 Kingfishers	Vaccination Form 2	V-020515220955-214-218		Chileka Roundabout				point station	Static point				Female	not preg/lact	Adult	Entire	Healthy	3	2
2015-05-02	2015-05-04	Kingfishers	2 Kingfishers	Vaccination Form 2	V-020515221103-214-221		Chileka Roundabout				point station	Static point				Male		Puppy	Entire	Healthy	3	1
2015-05-02	2015-05-04	Kingfishers	2 Kingfishers	Vaccination Form 2	V-020515221542-214-232		Chileka Roundabout				point station	Static point				Male		Adult	Entire	Healthy	2	1
2015-05-02	2015-05-04	Kingfishers	2 Kingfishers	Vaccination Form 2	V-020515221629-214-234		Chileka Roundabout				point station	Static point				Male		Puppy	Entire	Healthy	2	1
2015-05-02	2015-05-04	Kingfishers	2 Kingfishers	Vaccination Form 2	V-020515222012-214-240		Chileka Roundabout				point station	Static point				Male		Adult	Entire	Healthy	3	3
2015-05-02	2015-05-02	Kingfishers	2 Kingfishers	Vaccination Form 2	V-020515125615-236-6	1-G	Chileka Roundabout	Housing category 1			point station	Static point				Female	not preg/lact	Puppy	Entire	Healthy	2	2
2015-05-02	2015-05-02	Kingfishers	2 Kingfishers	Vaccination Form 2	V-020515130057-236-8	1-G	Chileka Roundabout	Housing category 1			point station	Static point				Female	not preg/lact	Puppy	Entire	Healthy	2	2
2015-05-02	2015-05-02	Kingfishers	2 Kingfishers	Vaccination Form 2	V-020515131951-236-16	1-G	Chileka Roundabout	Housing category 1			point station	Static point				Female	not preg/lact	Puppy	Entire	Healthy	3	2
2015-05-02	2015-05-02	Kingfishers	2 Kingfishers	Vaccination Form 2	V-020515132037-236-17	1-G	Chileka Roundabout	Housing category 1			point station	Static point				Male		Puppy	Entire	Healthy	2	2
2015-05-02	2015-05-02	Kingfishers	2 Kingfishers	Vaccination Form 2	V-020515132152-236-19	1-G	Chileka Roundabout	Housing category 1			point station	Static point				Male		Puppy	Entire	Healthy	2	2
2015-05-02	2015-05-02	Kingfishers	2 Kingfishers	Vaccination Form 2	V-020515132236-236-20	1-G	Chileka Roundabout	Housing category 1			point station	Static point				Male		Puppy	Entire	Healthy	2	2
2015-05-02	2015-05-02	Kingfishers	2 Kingfishers	Vaccination Form 2	V-020515132327-236-21	1-G	Chileka Roundabout	Housing category 1			point station	Static point				Male		Adult	Entire	Healthy	3	2
2015-05-02	2015-05-02	Kingfishers	2 Kingfishers	Vaccination Form 2	V-020515132500-236-22	1-G	Chileka Roundabout	Housing category 1			point station	Static point				Female	lactating	Adult	Entire	Healthy	1	2
2015-05-02	2015-05-02	Kingfishers	2 Kingfishers	Vaccination Form 2	V-020515133053-236-25	1-G	Chileka Roundabout	Housing category 1			point station	Static point				Female	lactating	Adult	Entire	Healthy	3	2
2015-05-02	2015-05-02	Kingfishers	2 Kingfishers	Vaccination Form 2	V-020515133128-236-26	1-G	Chileka Roundabout	Housing category 1			point station	Static point				Female	not preg/lact	Adult	Entire	Healthy	3	2
2015-05-02	2015-05-02	Kingfishers	2 Kingfishers	Vaccination Form 2	V-020515125022-236-4	1-G	Chileka Roundabout	Housing category 1			point station	Static point				Male		Adult	Entire	Healthy	2	2
2015-05-02	2015-05-02	Kingfishers	2 Kingfishers	Vaccination Form 2	V-020515130147-236-9	1-G	Chileka Roundabout	Housing category 1			point station	Static point				Male		Puppy	Entire	Healthy	1	2
2015-05-02	2015-05-02	Kingfishers	2 Kingfishers	Vaccination Form 2	V-020515131557-236-14	1-G	Chileka Roundabout	Housing category 1			point station	Static point				Female	not preg/lact	Adult	Entire	Healthy	2	2
2015-05-02	2015-05-02	Kingfishers	2 Kingfishers	Vaccination Form 2	V-020515131717-236-15	1-G	Chileka Roundabout	Housing category 1			point station	Static point				Female	lactating	Adult	Entire	Healthy	2	2
2015-05-02	2015-05-02	Kingfishers	2 Kingfishers	Vaccination Form 2	V-020515132708-236-23	1-G	Chileka Roundabout	Housing category 1			point station	Static point				Female	not preg/lact	Adult	Entire	Healthy	2	2
2015-05-02	2015-05-02	Kingfishers	2 Kingfishers	Vaccination Form 2	V-020515132910-236-24	1-G	Chileka Roundabout	Housing category 1			point station	Static point				Male		Adult	Entire	Healthy	3	2
2015-05-02	2015-05-02	Kingfishers	2 Kingfishers	Vaccination Form 2	V-020515133637-236-30	1-G	Chileka Roundabout	Housing category 1			point station	Static point				Male		Adult	Entire	Healthy	2	2
2015-05-02	2015-05-02	Kingfishers	2 Kingfishers	Vaccination Form 2	V-020515125800-236-7	1-G	Chileka Roundabout	Housing category 1			point station	Static point				Male		Puppy	Entire	Healthy	1	2
2015-05-02	2015-05-02	Kingfishers	2 Kingfishers	Vaccination Form 2	V-020515130538-236-11	1-G	Chileka Roundabout	Housing category 1			point station	Static point				Male		Puppy	Entire	Healthy	2	2
2015-05-02	2015-05-02	Kingfishers	2 Kingfishers	Vaccination Form 2	V-020515125152-236-5	1-G	Chileka Roundabout	Housing category 1			point station	Static point				Female	not preg/lact	Adult	Entire	Healthy	2	2
2015-05-02	2015-05-02	Kingfishers	2 Kingfishers	Vaccination Form 2	V-020515130253-236-10	1-G	Chileka Roundabout	Housing category 1			point station	Static point				Male		Puppy	Entire	Sick(other)	2	2
2015-05-02	2015-05-02	Kingfishers	2 Kingfishers	Vaccination Form 2	V-020515130649-236-12	1-G	Chileka Roundabout	Housing category 1			point station	Static point				Female	not preg/lact	Puppy	Entire	Healthy	2	2
2015-05-02	2015-05-02	Kingfishers	2 Kingfishers	Vaccination Form 2	V-020515131413-236-13	1-G	Chileka Roundabout	Housing category 1			point station	Static point				Female	not preg/lact	Adult	Entire	Healthy	2	2
2015-05-02	2015-05-02	Kingfishers	2 Kingfishers	Vaccination Form 2	V-020515132116-236-18	1-G	Chileka Roundabout	Housing category 1			point station	Static point				Male		Puppy	Entire	Healthy	2	2
2015-05-02	2015-05-02	Kingfishers	2 Kingfishers	Vaccination Form 2	V-020515133245-236-27	1-G	Chileka Roundabout	Housing category 1			point station	Static point				Male		Puppy	Entire	Healthy	2	2
2015-05-02	2015-05-02	Kingfishers	2 Kingfishers	Vaccination Form 2	V-020515133355-236-28	1-G	Chileka Roundabout	Housing category 1			point station	Static point				Male		Adult	Entire	Healthy	2	2
2015-05-02	2015-05-02	Kingfishers	2 Kingfishers	Vaccination Form 2	V-020515133510-236-29	1-G	Chileka Roundabout	Housing category 1			point station	Static point				Male		Adult	Entire	Healthy	2	2
2015-05-02	2015-05-02	Kingfishers	2 Kingfishers	Vaccination Form 2	V-020515133911-236-31	1-G	Chileka Roundabout	Housing category 1			point station	Static point				Female	lactating	Adult	Entire	Healthy	2	2
2015-05-02	2015-05-02	Kingfishers	2 Kingfishers	Vaccination Form 2	V-020515134117-236-32	1-G	Chileka Roundabout	Housing category 1			point station	Static point				Female	not preg/lact	Puppy	Entire	Sick(wounds)	3	2
2015-05-02	2015-05-02	Kingfishers	2 Kingfishers	Vaccination Form 2	V-020515134238-236-33	1-G	Chileka Roundabout	Housing category 1			point station	Static point				Female	pregnant	Adult	Entire	Healthy	2	2
2015-05-02	2015-05-02	Kingfishers	2 Kingfishers	Vaccination Form 2	V-020515134541-236-34	1-G	Chileka Roundabout	Housing category 1			point station	Static point				Female	not preg/lact	Adult	Entire	Healthy	2	2
2015-05-02	2015-05-02	Kudus	2 Kudus	Vaccination Form 2	V-020515111758-215-7	9-K	Chemussa Assemblies Pvt Sch	Housing category 1			point station	Static point				Female	not preg/lact	Adult	Entire	Healthy	3	1
2015-05-02	2015-05-02	Kudus	2 Kudus	Vaccination Form 2	V-020515112008-215-9	9-K	Chemussa Assemblies Pvt Sch	Housing category 1			point station	Static point				Female	not preg/lact	Adult	Entire	Healthy	3	2
2015-05-02	2015-05-02	Kudus	2 Kudus	Vaccination Form 2	V-020515112207-215-12	9-K	Chemussa Assemblies Pvt Sch	Housing category 1			point station	Static point				Male		Adult	Entire	Healthy	3	1
2015-05-02	2015-05-02	Kudus	2 Kudus	Vaccination Form 2	V-020515113405-215-24	9-K	Chemussa Assemblies Pvt Sch	Housing category 1			point station	Static point				Female	not preg/lact	Adult	Entire	Healthy	2	1
2015-05-02	2015-05-02	Kudus	2 Kudus	Vaccination Form 2	V-020515113823-215-29	9-K	Chemussa Assemblies Pvt Sch	Housing category 1			point station	Static point				Female	pregnant	Adult	Entire	Healthy	2	1
2015-05-02	2015-05-02	Kudus	2 Kudus	Vaccination Form 2	V-020515114000-215-31	9-K	Chemussa Assemblies Pvt Sch	Housing category 1			point station	Static point				Female	not preg/lact	Adult	Entire	Healthy	3	2
2015-05-02	2015-05-02	Kudus	2 Kudus	Vaccination Form 2	V-020515114512-215-39	9-K	Chemussa Assemblies Pvt Sch	Housing category 1			point station	Static point				Female	not preg/lact	Adult	Entire	Healthy	3	1
2015-05-02	2015-05-02	Kudus	2 Kudus	Vaccination Form 2	V-020515114550-215-40	9-K	Chemussa Assemblies Pvt Sch	Housing category 1			point station	Static point				Male		Adult	Entire	Healthy	3	2
2015-05-02	2015-05-02	Kudus	2 Kudus	Vaccination Form 2	V-020515114654-215-42	9-K	Chemussa Assemblies Pvt Sch	Housing category 1			point station	Static point				Female	not preg/lact	Adult	Entire	Healthy	3	1
2015-05-02	2015-05-02	Kudus	2 Kudus	Vaccination Form 2	V-020515114903-215-46	9-K	Chemussa Assemblies Pvt Sch	Housing category 1			point station	Static point				Female	not preg/lact	Puppy	Entire	Healthy	2	1
2015-05-02	2015-05-02	Kudus	2 Kudus	Vaccination Form 2	V-020515115046-215-48	9-K	Chemussa Assemblies Pvt Sch	Housing category 1			point station	Static point				Male		Adult	Entire	Healthy	3	1
2015-05-02	2015-05-02	Kudus	2 Kudus	Vaccination Form 2	V-020515115444-215-54	9-K	Chemussa Assemblies Pvt Sch	Housing category 1			point station	Static point				Male		Adult	Entire	Healthy	3	1
2015-05-02	2015-05-02	Kudus	2 Kudus	Vaccination Form 2	V-020515115735-215-59	9-K	Chemussa Assemblies Pvt Sch	Housing category 1			point station	Static point				Male		Adult	Entire	Healthy	3	1
2015-05-02	2015-05-02	Kudus	2 Kudus	Vaccination Form 2	V-020515115941-215-62	9-K	Chemussa Assemblies Pvt Sch	Housing category 1			point station	Static point				Female	not preg/lact	Puppy	Entire	Healthy	2	2
2015-05-02	2015-05-02	Kudus	2 Kudus	Vaccination Form 2	V-020515120232-215-66	9-K	Chemussa Assemblies Pvt Sch	Housing category 1			point station	Static point				Male		Adult	Entire	Healthy	3	1
2015-05-02	2015-05-02	Kudus	2 Kudus	Vaccination Form 2	V-020515110046-215-3	9-K	Chemussa Assemblies Pvt Sch	Housing category 1			point station	Static point				Male		Adult	Entire	Healthy	3	2
2015-05-02	2015-05-02	Kudus	2 Kudus	Vaccination Form 2	V-020515112242-215-13	9-K	Chemussa Assemblies Pvt Sch	Housing category 1			point station	Static point				Female	not preg/lact	Adult	Entire	Healthy	2	4
2015-05-02	2015-05-02	Kudus	2 Kudus	Vaccination Form 2	V-020515112550-215-17	9-K	Chemussa Assemblies Pvt Sch	Housing category 1			point station	Static point				Female	not preg/lact	Adult	Entire	Healthy	3	2
2015-05-02	2015-05-02	Kudus	2 Kudus	Vaccination Form 2	V-020515113301-215-23	9-K	Chemussa Assemblies Pvt Sch	Housing category 1			point station	Static point				Male		Puppy	Entire	Healthy	2	2
2015-05-02	2015-05-02	Kudus	2 Kudus	Vaccination Form 2	V-020515113743-215-28	9-K	Chemussa Assemblies Pvt Sch	Housing category 1			point station	Static point				Male		Adult	Entire	Healthy	3	1
2015-05-02	2015-05-02	Kudus	2 Kudus	Vaccination Form 2	V-020515113924-215-30	9-K	Chemussa Assemblies Pvt Sch	Housing category 1			point station	Static point				Female	not preg/lact	Adult	Entire	Healthy	3	1
2015-05-02	2015-05-02	Kudus	2 Kudus	Vaccination Form 2	V-020515114325-215-36	9-K	Chemussa Assemblies Pvt Sch	Housing category 1			point station	Static point				Female	not preg/lact	Adult	Entire	Healthy	3	1
2015-05-02	2015-05-02	Kudus	2 Kudus	Vaccination Form 2	V-020515114754-215-44	9-K	Chemussa Assemblies Pvt Sch	Housing category 1			point station	Static point				Female	not preg/lact	Adult	Entire	Healthy	3	2
2015-05-02	2015-05-02	Kudus	2 Kudus	Vaccination Form 2	V-020515114830-215-45	9-K	Chemussa Assemblies Pvt Sch	Housing category 1			point station	Static point				Male		Adult	Entire	Healthy	3	1
2015-05-02	2015-05-02	Kudus	2 Kudus	Vaccination Form 2	V-020515115210-215-51	9-K	Chemussa Assemblies Pvt Sch	Housing category 1			point station	Static point				Female	not preg/lact	Adult	Entire	Healthy	3	1
2015-05-02	2015-05-02	Kudus	2 Kudus	Vaccination Form 2	V-020515120336-215-68	9-K	Chemussa Assemblies Pvt Sch	Housing category 1			point station	Static point				Female	not preg/lact	Adult	Entire	Healthy	3	2
2015-05-02	2015-05-02	Kudus	2 Kudus	Vaccination Form 2	V-020515120900-215-76	9-K	Chemussa Assemblies Pvt Sch	Housing category 1			point station	Static point				Male		Puppy	Entire	Healthy	3	1
2015-05-02	2015-05-02	Kudus	2 Kudus	Vaccination Form 2	V-020515121031-215-79	9-K	Chemussa Assemblies Pvt Sch	Housing category 1			point station	Static point				Female	not preg/lact	Adult	Entire	Healthy	3	1
2015-05-02	2015-05-02	Kudus	2 Kudus	Vaccination Form 2	V-020515121517-215-84	9-K	Chemussa Assemblies Pvt Sch	Housing category 1			point station	Static point				Male		Puppy	Entire	Healthy	3	1
2015-05-02	2015-05-02	Kudus	2 Kudus	Vaccination Form 2	V-020515121537-215-85	9-K	Chemussa Assemblies Pvt Sch	Housing category 1			point station	Static point				Female	not preg/lact	Adult	Entire	Healthy	3	2
2015-05-02	2015-05-02	Kudus	2 Kudus	Vaccination Form 2	V-020515121723-215-89	9-K	Chemussa Assemblies Pvt Sch	Housing category 1			point station	Static point				Male		Adult	Entire	Healthy	3	1
2015-05-02	2015-05-02	Kudus	2 Kudus	Vaccination Form 2	V-020515131237-215-91	9-K	Chemussa Assemblies Pvt Sch	Housing category 1			point station	Static point				Male		Adult	Entire	Healthy	3	1
2015-05-02	2015-05-02	Kudus	2 Kudus	Vaccination Form 2	V-020515131623-215-94	9-K	Chemussa Assemblies Pvt Sch	Housing category 1			point station	Static point				Female	not preg/lact	Adult	Entire	Healthy	3	2
2015-05-02	2015-05-02	Kudus	2 Kudus	Vaccination Form 2	V-020515131655-215-95	9-K	Chemussa Assemblies Pvt Sch	Housing category 1			point station	Static point				Female	not preg/lact	Adult	Entire	Healthy	3	1
2015-05-02	2015-05-02	Kudus	2 Kudus	Vaccination Form 2	V-020515132304-215-103	9-K	Chemussa Assemblies Pvt Sch	Housing category 1			point station	Static point				Male		Adult	Entire	Healthy	3	1
2015-05-02	2015-05-02	Kudus	2 Kudus	Vaccination Form 2	V-020515133235-215-116	9-K	Chemussa Assemblies Pvt Sch	Housing category 1			point station	Static point				Male		Adult	Entire	Healthy	3	2
2015-05-02	2015-05-02	Kudus	2 Kudus	Vaccination Form 2	V-020515115254-215-52	9-K	Chemussa Assemblies Pvt Sch	Housing category 1			point station	Static point				Male		Adult	Entire	Healthy	2	2
2015-05-02	2015-05-02	Kudus	2 Kudus	Vaccination Form 2	V-020515115547-215-56	9-K	Chemussa Assemblies Pvt Sch	Housing category 1			point station	Static point				Female	not preg/lact	Adult	Entire	Sick(TVT)	3	1
2015-05-02	2015-05-02	Kudus	2 Kudus	Vaccination Form 2	V-020515115626-215-57	9-K	Chemussa Assemblies Pvt Sch	Housing category 1			point station	Static point				Male		Adult	Entire	Healthy	2	1
2015-05-02	2015-05-02	Kudus	2 Kudus	Vaccination Form 2	V-020515120008-215-63	9-K	Chemussa Assemblies Pvt Sch	Housing category 1			point station	Static point				Female	not preg/lact	Adult	Entire	Healthy	3	1
2015-05-02	2015-05-02	Kudus	2 Kudus	Vaccination Form 2	V-020515120136-215-64	9-K	Chemussa Assemblies Pvt Sch	Housing category 1			point station	Static point				Male		Adult	Entire	Healthy	3	1
2015-05-02	2015-05-02	Kudus	2 Kudus	Vaccination Form 2	V-020515120302-215-67	9-K	Chemussa Assemblies Pvt Sch	Housing category 1			point station	Static point				Male		Adult	Entire	Healthy	3	2
2015-05-02	2015-05-02	Kudus	2 Kudus	Vaccination Form 2	V-020515120434-215-70	9-K	Chemussa Assemblies Pvt Sch	Housing category 1			point station	Static point				Female	not preg/lact	Adult	Entire	Healthy	3	1
2015-05-02	2015-05-02	Kudus	2 Kudus	Vaccination Form 2	V-020515120504-215-71	9-K	Chemussa Assemblies Pvt Sch	Housing category 1			point station	Static point				Male		Adult	Entire	Healthy	3	1
2015-05-02	2015-05-02	Kudus	2 Kudus	Vaccination Form 2	V-020515120525-215-72	9-K	Chemussa Assemblies Pvt Sch	Housing category 1			point station	Static point				Male		Adult	Entire	Healthy	2	1
2015-05-02	2015-05-02	Kudus	2 Kudus	Vaccination Form 2	V-020515120833-215-75	9-K	Chemussa Assemblies Pvt Sch	Housing category 1			point station	Static point				Male		Adult	Entire	Healthy	3	2
2015-05-02	2015-05-02	Kudus	2 Kudus	Vaccination Form 2	V-020515120920-215-77	9-K	Chemussa Assemblies Pvt Sch	Housing category 1			point station	Static point				Male		Adult	Entire	Healthy	3	1
2015-05-02	2015-05-02	Kudus	2 Kudus	Vaccination Form 2	V-020515120947-215-78	9-K	Chemussa Assemblies Pvt Sch	Housing category 1			point station	Static point				Male		Adult	Entire	Healthy	3	1
2015-05-02	2015-05-02	Kudus	2 Kudus	Vaccination Form 2	V-020515121110-215-80	9-K	Chemussa Assemblies Pvt Sch	Housing category 1			point station	Static point				Male		Adult	Entire	Healthy	3	1
2015-05-02	2015-05-02	Kudus	2 Kudus	Vaccination Form 2	V-020515121251-215-81	9-K	Chemussa Assemblies Pvt Sch	Housing category 1			point station	Static point				Female	not preg/lact	Adult	Entire	Healthy	1	1
2015-05-02	2015-05-02	Kudus	2 Kudus	Vaccination Form 2	V-020515121605-215-86	9-K	Chemussa Assemblies Pvt Sch	Housing category 1			point station	Static point				Male		Adult	Entire	Healthy	3	2
2015-05-02	2015-05-02	Kudus	2 Kudus	Vaccination Form 2	V-020515111506-215-4	9-K	Chemussa Assemblies Pvt Sch	Housing category 1			point station	Static point				Female	not preg/lact	Adult	Entire	Healthy	3	1
2015-05-02	2015-05-02	Kudus	2 Kudus	Vaccination Form 2	V-020515111649-215-6	9-K	Chemussa Assemblies Pvt Sch	Housing category 1			point station	Static point				Female	not preg/lact	Adult	Entire	Healthy	3	1
2015-05-02	2015-05-02	Kudus	2 Kudus	Vaccination Form 2	V-020515112050-215-10	9-K	Chemussa Assemblies Pvt Sch	Housing category 1			point station	Static point				Male		Adult	Entire	Healthy	3	2
2015-05-02	2015-05-02	Kudus	2 Kudus	Vaccination Form 2	V-020515121633-215-87	9-K	Chemussa Assemblies Pvt Sch	Housing category 1			point station	Static point				Female	not preg/lact	Adult	Entire	Healthy	3	1
2015-05-02	2015-05-02	Kudus	2 Kudus	Vaccination Form 2	V-020515131807-215-97	9-K	Chemussa Assemblies Pvt Sch	Housing category 1			point station	Static point				Male		Adult	Entire	Healthy	3	2
2015-05-02	2015-05-02	Kudus	2 Kudus	Vaccination Form 2	V-020515132124-215-100	9-K	Chemussa Assemblies Pvt Sch	Housing category 1			point station	Static point				Male		Adult	Entire	Healthy	3	1
2015-05-02	2015-05-02	Kudus	2 Kudus	Vaccination Form 2	V-020515132452-215-105	9-K	Chemussa Assemblies Pvt Sch	Housing category 1			point station	Static point				Male		Adult	Entire	Healthy	3	1
2015-05-02	2015-05-02	Kudus	2 Kudus	Vaccination Form 2	V-020515132622-215-106	9-K	Chemussa Assemblies Pvt Sch	Housing category 1			point station	Static point				Male		Adult	Entire	Healthy	3	1
2015-05-02	2015-05-02	Kudus	2 Kudus	Vaccination Form 2	V-020515132750-215-107	9-K	Chemussa Assemblies Pvt Sch	Housing category 1			point station	Static point				Female	not preg/lact	Adult	Entire	Healthy	2	1
2015-05-02	2015-05-02	Kudus	2 Kudus	Vaccination Form 2	V-020515132832-215-108	9-K	Chemussa Assemblies Pvt Sch	Housing category 1			point station	Static point				Male		Puppy	Entire	Healthy	3	1
2015-05-02	2015-05-02	Kudus	2 Kudus	Vaccination Form 2	V-020515132936-215-110	9-K	Chemussa Assemblies Pvt Sch	Housing category 1			point station	Static point				Female	not preg/lact	Adult	Entire	Healthy	3	2
2015-05-02	2015-05-02	Kudus	2 Kudus	Vaccination Form 2	V-020515133008-215-111	9-K	Chemussa Assemblies Pvt Sch	Housing category 1			point station	Static point				Male		Adult	Entire	Healthy	3	1
2015-05-02	2015-05-02	Kudus	2 Kudus	Vaccination Form 2	V-020515112130-215-11	9-K	Chemussa Assemblies Pvt Sch	Housing category 1			point station	Static point				Male		Adult	Entire	Healthy	2	2
2015-05-02	2015-05-02	Kudus	2 Kudus	Vaccination Form 2	V-020515112353-215-14	9-K	Chemussa Assemblies Pvt Sch	Housing category 1			point station	Static point				Female	not preg/lact	Adult	Entire	Healthy	2	4
2015-05-02	2015-05-02	Kudus	2 Kudus	Vaccination Form 2	V-020515112432-215-15	9-K	Chemussa Assemblies Pvt Sch	Housing category 1			point station	Static point				Female	not preg/lact	Adult	Entire	Healthy	2	3
2015-05-02	2015-05-02	Kudus	2 Kudus	Vaccination Form 2	V-020515112513-215-16	9-K	Chemussa Assemblies Pvt Sch	Housing category 1			point station	Static point				Female	not preg/lact	Adult	Entire	Healthy	2	3
2015-05-02	2015-05-02	Kudus	2 Kudus	Vaccination Form 2	V-020515112701-215-18	9-K	Chemussa Assemblies Pvt Sch	Housing category 1			point station	Static point				Male		Adult	Entire	Healthy	2	3
2015-05-02	2015-05-02	Kudus	2 Kudus	Vaccination Form 2	V-020515113143-215-21	9-K	Chemussa Assemblies Pvt Sch	Housing category 1			point station	Static point				Female	not preg/lact	Adult	Entire	Healthy	2	1
2015-05-02	2015-05-02	Kudus	2 Kudus	Vaccination Form 2	V-020515113221-215-22	9-K	Chemussa Assemblies Pvt Sch	Housing category 1			point station	Static point				Female	not preg/lact	Adult	Entire	Healthy	3	1
2015-05-02	2015-05-02	Kudus	2 Kudus	Vaccination Form 2	V-020515113537-215-25	9-K	Chemussa Assemblies Pvt Sch	Housing category 1			point station	Static point				Male		Puppy	Entire	Healthy	3	1
2015-05-02	2015-05-02	Kudus	2 Kudus	Vaccination Form 2	V-020515114411-215-37	9-K	Chemussa Assemblies Pvt Sch	Housing category 1			point station	Static point				Female	not preg/lact	Adult	Entire	Healthy	2	1
2015-05-02	2015-05-02	Kudus	2 Kudus	Vaccination Form 2	V-020515114620-215-41	9-K	Chemussa Assemblies Pvt Sch	Housing category 1			point station	Static point				Female	not preg/lact	Adult	Entire	Healthy	3	1
2015-05-02	2015-05-02	Kudus	2 Kudus	Vaccination Form 2	V-020515114723-215-43	9-K	Chemussa Assemblies Pvt Sch	Housing category 1			point station	Static point				Female	not preg/lact	Adult	Entire	Healthy	3	1
2015-05-02	2015-05-02	Kudus	2 Kudus	Vaccination Form 2	V-020515115139-215-50	9-K	Chemussa Assemblies Pvt Sch	Housing category 1			point station	Static point				Female	not preg/lact	Adult	Entire	Healthy	3	1
2015-05-02	2015-05-02	Kudus	2 Kudus	Vaccination Form 2	V-020515115333-215-53	9-K	Chemussa Assemblies Pvt Sch	Housing category 1			point station	Static point				Female	not preg/lact	Adult	Entire	Healthy	2	1
2015-05-02	2015-05-02	Kudus	2 Kudus	Vaccination Form 2	V-020515115523-215-55	9-K	Chemussa Assemblies Pvt Sch	Housing category 1			point station	Static point				Female	not preg/lact	Adult	Entire	Healthy	3	1
2015-05-02	2015-05-02	Kudus	2 Kudus	Vaccination Form 2	V-020515111608-215-5	9-K	Chemussa Assemblies Pvt Sch	Housing category 1			point station	Static point				Male		Adult	Entire	Healthy	3	1
2015-05-02	2015-05-02	Kudus	2 Kudus	Vaccination Form 2	V-020515111923-215-8	9-K	Chemussa Assemblies Pvt Sch	Housing category 1			point station	Static point				Male		Adult	Entire	Healthy	3	1
2015-05-02	2015-05-02	Kudus	2 Kudus	Vaccination Form 2	V-020515112739-215-19	9-K	Chemussa Assemblies Pvt Sch	Housing category 1			point station	Static point				Male		Adult	Entire	Healthy	3	1
2015-05-02	2015-05-02	Kudus	2 Kudus	Vaccination Form 2	V-020515112907-215-20	9-K	Chemussa Assemblies Pvt Sch	Housing category 1			point station	Static point				Female	not preg/lact	Adult	Entire	Healthy	3	1
2015-05-02	2015-05-02	Kudus	2 Kudus	Vaccination Form 2	V-020515113616-215-26	9-K	Chemussa Assemblies Pvt Sch	Housing category 1			point station	Static point				Female	not preg/lact	Adult	Entire	Healthy	2	1
2015-05-02	2015-05-02	Kudus	2 Kudus	Vaccination Form 2	V-020515113707-215-27	9-K	Chemussa Assemblies Pvt Sch	Housing category 1			point station	Static point				Male		Adult	Entire	Healthy	2	1
2015-05-02	2015-05-02	Kudus	2 Kudus	Vaccination Form 2	V-020515115830-215-60	9-K	Chemussa Assemblies Pvt Sch	Housing category 1			point station	Static point				Male		Adult	Entire	Healthy	2	2
2015-05-02	2015-05-02	Kudus	2 Kudus	Vaccination Form 2	V-020515115913-215-61	9-K	Chemussa Assemblies Pvt Sch	Housing category 1			point station	Static point				Female	not preg/lact	Adult	Entire	Healthy	3	1
2015-05-02	2015-05-02	Kudus	2 Kudus	Vaccination Form 2	V-020515120203-215-65	9-K	Chemussa Assemblies Pvt Sch	Housing category 1			point station	Static point				Female	not preg/lact	Adult	Entire	Healthy	3	2
2015-05-02	2015-05-02	Kudus	2 Kudus	Vaccination Form 2	V-020515120401-215-69	9-K	Chemussa Assemblies Pvt Sch	Housing category 1			point station	Static point				Female	not preg/lact	Adult	Entire	Healthy	3	1
2015-05-02	2015-05-02	Kudus	2 Kudus	Vaccination Form 2	V-020515120711-215-73	9-K	Chemussa Assemblies Pvt Sch	Housing category 1			point station	Static point				Male		Adult	Entire	Healthy	3	1
2015-05-02	2015-05-02	Kudus	2 Kudus	Vaccination Form 2	V-020515120759-215-74	9-K	Chemussa Assemblies Pvt Sch	Housing category 1			point station	Static point				Male		Adult	Entire	Healthy	3	1
2015-05-02	2015-05-02	Kudus	2 Kudus	Vaccination Form 2	V-020515121454-215-83	9-K	Chemussa Assemblies Pvt Sch	Housing category 1			point station	Static point				Male		Puppy	Entire	Healthy	3	1
2015-05-02	2015-05-02	Kudus	2 Kudus	Vaccination Form 2	V-020515121701-215-88	9-K	Chemussa Assemblies Pvt Sch	Housing category 1			point station	Static point				Male		Adult	Entire	Healthy	2	1
2015-05-02	2015-05-02	Kudus	2 Kudus	Vaccination Form 2	V-020515121750-215-90	9-K	Chemussa Assemblies Pvt Sch	Housing category 1			point station	Static point				Male		Adult	Entire	Healthy	3	1
2015-05-02	2015-05-02	Kudus	2 Kudus	Vaccination Form 2	V-020515131407-215-93	9-K	Chemussa Assemblies Pvt Sch	Housing category 1			point station	Static point				Male		Adult	Entire	Healthy	3	1
2015-05-02	2015-05-02	Kudus	2 Kudus	Vaccination Form 2	V-020515132049-215-99	9-K	Chemussa Assemblies Pvt Sch	Housing category 1			point station	Static point				Male		Adult	Entire	Healthy	3	1
2015-05-02	2015-05-02	Kudus	2 Kudus	Vaccination Form 2	V-020515132149-215-101	9-K	Chemussa Assemblies Pvt Sch	Housing category 1			point station	Static point				Male		Adult	Entire	Healthy	3	1
2015-05-02	2015-05-02	Kudus	2 Kudus	Vaccination Form 2	V-020515132214-215-102	9-K	Chemussa Assemblies Pvt Sch	Housing category 1			point station	Static point				Male		Adult	Entire	Healthy	3	1
2015-05-02	2015-05-02	Kudus	2 Kudus	Vaccination Form 2	V-020515132401-215-104	9-K	Chemussa Assemblies Pvt Sch	Housing category 1			point station	Static point				Male		Adult	Entire	Healthy	2	2
2015-05-02	2015-05-02	Kudus	2 Kudus	Vaccination Form 2	V-020515133056-215-113	9-K	Chemussa Assemblies Pvt Sch	Housing category 1			point station	Static point				Female	not preg/lact	Adult	Entire	Healthy	3	1
2015-05-02	2015-05-02	Kudus	2 Kudus	Vaccination Form 2	V-020515114041-215-32	9-K	Chemussa Assemblies Pvt Sch	Housing category 1			point station	Static point				Male		Adult	Entire	Healthy	3	1
2015-05-02	2015-05-02	Kudus	2 Kudus	Vaccination Form 2	V-020515114121-215-33	9-K	Chemussa Assemblies Pvt Sch	Housing category 1			point station	Static point				Male		Adult	Entire	Healthy	3	1
2015-05-02	2015-05-02	Kudus	2 Kudus	Vaccination Form 2	V-020515114150-215-34	9-K	Chemussa Assemblies Pvt Sch	Housing category 1			point station	Static point				Female	not preg/lact	Adult	Entire	Healthy	3	1
2015-05-02	2015-05-02	Kudus	2 Kudus	Vaccination Form 2	V-020515114227-215-35	9-K	Chemussa Assemblies Pvt Sch	Housing category 1			point station	Static point				Female	not preg/lact	Adult	Entire	Healthy	3	2
2015-05-02	2015-05-02	Kudus	2 Kudus	Vaccination Form 2	V-020515114439-215-38	9-K	Chemussa Assemblies Pvt Sch	Housing category 1			point station	Static point				Female	not preg/lact	Adult	Entire	Healthy	2	1
2015-05-02	2015-05-02	Kudus	2 Kudus	Vaccination Form 2	V-020515114940-215-47	9-K	Chemussa Assemblies Pvt Sch	Housing category 1			point station	Static point				Female	not preg/lact	Adult	Entire	Healthy	1	2
2015-05-02	2015-05-02	Kudus	2 Kudus	Vaccination Form 2	V-020515115113-215-49	9-K	Chemussa Assemblies Pvt Sch	Housing category 1			point station	Static point				Male		Adult	Entire	Healthy	3	1
2015-05-02	2015-05-02	Kudus	2 Kudus	Vaccination Form 2	V-020515115714-215-58	9-K	Chemussa Assemblies Pvt Sch	Housing category 1			point station	Static point				Male		Adult	Entire	Healthy	2	2
2015-05-02	2015-05-02	Kudus	2 Kudus	Vaccination Form 2	V-020515121344-215-82	9-K	Chemussa Assemblies Pvt Sch	Housing category 1			point station	Static point				Female	not preg/lact	Adult	Entire	Healthy	2	1
2015-05-02	2015-05-02	Kudus	2 Kudus	Vaccination Form 2	V-020515131324-215-92	9-K	Chemussa Assemblies Pvt Sch	Housing category 1			point station	Static point				Female	not preg/lact	Adult	Entire	Healthy	3	1
2015-05-02	2015-05-02	Kudus	2 Kudus	Vaccination Form 2	V-020515131732-215-96	9-K	Chemussa Assemblies Pvt Sch	Housing category 1			point station	Static point				Female	pregnant	Adult	Entire	Healthy	3	2
2015-05-02	2015-05-02	Kudus	2 Kudus	Vaccination Form 2	V-020515131834-215-98	9-K	Chemussa Assemblies Pvt Sch	Housing category 1			point station	Static point				Male		Adult	Entire	Healthy	2	2
2015-05-02	2015-05-02	Kudus	2 Kudus	Vaccination Form 2	V-020515132907-215-109	9-K	Chemussa Assemblies Pvt Sch	Housing category 1			point station	Static point				Male		Adult	Entire	Healthy	3	1
2015-05-02	2015-05-02	Kudus	2 Kudus	Vaccination Form 2	V-020515133034-215-112	9-K	Chemussa Assemblies Pvt Sch	Housing category 1			point station	Static point				Female	not preg/lact	Adult	Entire	Healthy	3	1
2015-05-02	2015-05-02	Kudus	2 Kudus	Vaccination Form 2	V-020515133145-215-115	9-K	Chemussa Assemblies Pvt Sch	Housing category 1			point station	Static point				Female	not preg/lact	Adult	Entire	Healthy	3	2
2015-05-02	2015-05-02	Kudus	2 Kudus	Vaccination Form 2	V-020515133119-215-114	9-K	Chemussa Assemblies Pvt Sch	Housing category 1			point station	Static point				Female	not preg/lact	Puppy	Entire	Healthy	3	1
2015-05-02	2015-05-02	Kudus	2 Kudus	Vaccination Form 2	V-020515111116-237-2	9-K	Chemussa Assemblies Pvt Sch	Housing category 1			point station	Static point				Male		Adult	Entire	Healthy	3	1
2015-05-02	2015-05-02	Kudus	2 Kudus	Vaccination Form 2	V-020515112502-237-4	9-K	Chemussa Assemblies Pvt Sch	Housing category 1			point station	Static point				Male		Adult	Neutered	Healthy	3	1
2015-05-02	2015-05-02	Kudus	2 Kudus	Vaccination Form 2	V-020515112535-237-5	9-K	Chemussa Assemblies Pvt Sch	Housing category 1			point station	Static point				Male		Adult	Neutered	Healthy	3	1
2015-05-02	2015-05-02	Kudus	2 Kudus	Vaccination Form 2	V-020515112324-237-3	9-K	Chemussa Assemblies Pvt Sch	Housing category 1			point station	Static point				Female	not preg/lact	Adult	Entire	Healthy	3	1
2015-05-02	2015-05-02	Kudus	2 Kudus	Vaccination Form 2	V-020515113111-237-9		Chemussa Assemblies Pvt Sch				point station	Static point				Female	pregnant	Adult	Entire	Healthy	3	1
2015-05-02	2015-05-02	Kudus	2 Kudus	Vaccination Form 2	V-020515113455-237-10	9-J	Chemussa Assemblies Pvt Sch	Housing category 1			point station	Static point				Male		Puppy	Neutered	Healthy	3	2
2015-05-02	2015-05-02	Kudus	2 Kudus	Vaccination Form 2	V-020515114812-237-14		Chemussa Assemblies Pvt Sch				point station	Static point				Female	not preg/lact	Adult	Entire	Healthy	3	3
2015-05-02	2015-05-02	Kudus	2 Kudus	Vaccination Form 2	V-020515121355-237-29	9-K	Chemussa Assemblies Pvt Sch	Housing category 1			point station	Static point				Male		Adult	Entire	Healthy	3	1
2015-05-02	2015-05-02	Kudus	2 Kudus	Vaccination Form 2	V-020515114950-237-17	9-K	Chemussa Assemblies Pvt Sch	Housing category 1			point station	Static point				Female	not preg/lact	Adult	Entire	Healthy	3	1
2015-05-02	2015-05-02	Kudus	2 Kudus	Vaccination Form 2	V-020515115025-237-18	9-K	Chemussa Assemblies Pvt Sch	Housing category 1			point station	Static point				Female	not preg/lact	Adult	Entire	Healthy	3	2
2015-05-02	2015-05-02	Kudus	2 Kudus	Vaccination Form 2	V-020515125033-237-46	9-K	Chemussa Assemblies Pvt Sch	Housing category 1			point station	Static point				Female	not preg/lact	Adult	Entire	Healthy	3	1
2015-05-02	2015-05-02	Kudus	2 Kudus	Vaccination Form 2	V-020515125329-237-49	9-J	Chemussa Assemblies Pvt Sch	Housing category 1			point station	Static point				Male		Adult	Entire	Healthy	3	1
2015-05-02	2015-05-02	Kudus	2 Kudus	Vaccination Form 2	V-020515125407-237-50	9-J	Chemussa Assemblies Pvt Sch	Housing category 1			point station	Static point				Male		Adult	unknown sex	Healthy	3	1
2015-05-02	2015-05-02	Kudus	2 Kudus	Vaccination Form 2	V-020515125851-237-57	9-K	Chemussa Assemblies Pvt Sch	Housing category 1			point station	Static point				Female	not preg/lact	Adult	Entire	Healthy	3	1
2015-05-02	2015-05-02	Kudus	2 Kudus	Vaccination Form 2	V-020515130447-237-64	9-K	Chemussa Assemblies Pvt Sch	Housing category 1			point station	Static point				Male		Puppy	Entire	Healthy	4	1
2015-05-02	2015-05-02	Kudus	2 Kudus	Vaccination Form 2	V-020515130649-237-67	9-K	Chemussa Assemblies Pvt Sch	Housing category 1			point station	Static point				Male		Puppy	Entire	Healthy	2	1
2015-05-02	2015-05-02	Kudus	2 Kudus	Vaccination Form 2	V-020515130904-237-71		Chemussa Assemblies Pvt Sch				point station	Static point				Male		Adult	Entire	Healthy	3	1
2015-05-02	2015-05-02	Kudus	2 Kudus	Vaccination Form 2	V-020515130940-237-72	9-K	Chemussa Assemblies Pvt Sch	Housing category 1			point station	Static point				Male		Adult	Entire	Healthy	4	1
2015-05-02	2015-05-02	Kudus	2 Kudus	Vaccination Form 2	V-020515131214-237-75	9-K	Chemussa Assemblies Pvt Sch	Housing category 1			point station	Static point				Male		Puppy	Entire	Healthy	4	1
2015-05-02	2015-05-02	Kudus	2 Kudus	Vaccination Form 2	V-020515131550-237-80	9-K	Chemussa Assemblies Pvt Sch	Housing category 1			point station	Static point				Male		Adult	Entire	Healthy	3	1
2015-05-02	2015-05-02	Kudus	2 Kudus	Vaccination Form 2	V-020515131625-237-81	9-K	Chemussa Assemblies Pvt Sch	Housing category 1			point station	Static point				Female	not preg/lact	Adult	Entire	Healthy	3	1
2015-05-02	2015-05-02	Kudus	2 Kudus	Vaccination Form 2	V-020515132106-237-89	9-K	Chemussa Assemblies Pvt Sch	Housing category 1			point station	Static point				Male		Adult	Entire	Healthy	3	1
2015-05-02	2015-05-02	Kudus	2 Kudus	Vaccination Form 2	V-020515132136-237-90	9-K	Chemussa Assemblies Pvt Sch	Housing category 1			point station	Static point				Male		Adult	Neutered	Healthy	3	1
2015-05-02	2015-05-02	Kudus	2 Kudus	Vaccination Form 2	V-020515121538-237-31	9-K	Chemussa Assemblies Pvt Sch	Housing category 1			point station	Static point				Female	not preg/lact	Adult	Entire	Healthy	3	1
2015-05-02	2015-05-02	Kudus	2 Kudus	Vaccination Form 2	V-020515121939-237-35	9-K	Chemussa Assemblies Pvt Sch	Housing category 1			point station	Static point				Male		Adult	Entire	Healthy	3	1
2015-05-02	2015-05-02	Kudus	2 Kudus	Vaccination Form 2	V-020515122142-237-37	9-K	Chemussa Assemblies Pvt Sch	Housing category 1			point station	Static point				Male		Adult	Entire	Healthy	4	1
2015-05-02	2015-05-02	Kudus	2 Kudus	Vaccination Form 2	V-020515122211-237-38	9-K	Chemussa Assemblies Pvt Sch	Housing category 1			point station	Static point				Female	not preg/lact	Adult	Entire	Healthy	3	2
2015-05-02	2015-05-02	Kudus	2 Kudus	Vaccination Form 2	V-020515122258-237-39	9-K	Chemussa Assemblies Pvt Sch	Housing category 1			point station	Static point				Female	lactating	Adult	Entire	Healthy	2	1
2015-05-02	2015-05-02	Kudus	2 Kudus	Vaccination Form 2	V-020515123629-237-40	9-K	Chemussa Assemblies Pvt Sch	Housing category 1			point station	Static point				Female	not preg/lact	Adult	Entire	Healthy	3	2
2015-05-02	2015-05-02	Kudus	2 Kudus	Vaccination Form 2	V-020515124607-237-42	9-K	Chemussa Assemblies Pvt Sch	Housing category 1			point station	Static point				Male		Adult	Entire	Healthy	3	1
2015-05-02	2015-05-02	Kudus	2 Kudus	Vaccination Form 2	V-020515124709-237-44	9-K	Chemussa Assemblies Pvt Sch	Housing category 1			point station	Static point				Male		Adult	Entire	Healthy	3	1
2015-05-02	2015-05-02	Kudus	2 Kudus	Vaccination Form 2	V-020515125246-237-48	9-J	Chemussa Assemblies Pvt Sch	Housing category 1			point station	Static point				Female	not preg/lact	Adult	Entire	Healthy	3	1
2015-05-02	2015-05-02	Kudus	2 Kudus	Vaccination Form 2	V-020515125529-237-52	9-K	Chemussa Assemblies Pvt Sch	Housing category 1			point station	Static point				Male		Adult	Entire	Healthy	2	1
2015-05-02	2015-05-02	Kudus	2 Kudus	Vaccination Form 2	V-020515125604-237-53	9-K	Chemussa Assemblies Pvt Sch	Housing category 1			point station	Static point				Male		Adult	Neutered	Healthy	3	1
2015-05-02	2015-05-02	Kudus	2 Kudus	Vaccination Form 2	V-020515125651-237-54	9-K	Chemussa Assemblies Pvt Sch	Housing category 1			point station	Static point				Male		Puppy	Entire	Healthy	3	1
2015-05-02	2015-05-02	Kudus	2 Kudus	Vaccination Form 2	V-020515125823-237-56	9-K	Chemussa Assemblies Pvt Sch	Housing category 1			point station	Static point				Male		Adult	Entire	Healthy	3	1
2015-05-02	2015-05-02	Kudus	2 Kudus	Vaccination Form 2	V-020515131147-237-74	9-K	Chemussa Assemblies Pvt Sch	Housing category 1			point station	Static point				Male		Adult	Entire	Healthy	2	1
2015-05-02	2015-05-02	Kudus	2 Kudus	Vaccination Form 2	V-020515131342-237-77	9-K	Chemussa Assemblies Pvt Sch	Housing category 1			point station	Static point				Female	not preg/lact	Adult	Entire	Healthy	3	1
2015-05-02	2015-05-02	Kudus	2 Kudus	Vaccination Form 2	V-020515132219-237-91	9-K	Chemussa Assemblies Pvt Sch	Housing category 1			point station	Static point				Female	not preg/lact	Adult	Entire	Healthy	3	1
2015-05-02	2015-05-02	Kudus	2 Kudus	Vaccination Form 2	V-020515132415-237-94	9-K	Chemussa Assemblies Pvt Sch	Housing category 1			point station	Static point				Male		Adult	Entire	Healthy	3	1
2015-05-02	2015-05-02	Kudus	2 Kudus	Vaccination Form 2	V-020515132524-237-96	9-K	Chemussa Assemblies Pvt Sch	Housing category 1			point station	Static point				Female	not preg/lact	Adult	Entire	Healthy	2	1
2015-05-02	2015-05-02	Kudus	2 Kudus	Vaccination Form 2	V-020515133007-237-103	9-K	Chemussa Assemblies Pvt Sch	Housing category 1			point station	Static point				Female	not preg/lact	Adult	Entire	Healthy	3	1
2015-05-02	2015-05-02	Kudus	2 Kudus	Vaccination Form 2	V-020515133158-237-105	9-K	Chemussa Assemblies Pvt Sch	Housing category 1			point station	Static point				Male		Adult	Entire	Healthy	3	2
2015-05-02	2015-05-02	Kudus	2 Kudus	Vaccination Form 2	V-020515133951-237-116	9-K	Chemussa Assemblies Pvt Sch	Housing category 1			point station	Static point				Male		Adult	Entire	Healthy	3	1
2015-05-02	2015-05-02	Kudus	2 Kudus	Vaccination Form 2	V-020515134038-237-117	9-K	Chemussa Assemblies Pvt Sch	Housing category 1			point station	Static point				Male		Adult	Entire	Healthy	3	1
2015-05-02	2015-05-02	Kudus	2 Kudus	Vaccination Form 2	V-020515134401-237-121	9-K	Chemussa Assemblies Pvt Sch	Housing category 1			point station	Static point				Male		Puppy	Entire	Healthy	2	1
2015-05-02	2015-05-02	Kudus	2 Kudus	Vaccination Form 2	V-020515134545-237-124	9-K	Chemussa Assemblies Pvt Sch	Housing category 1			point station	Static point				Male		Adult	Entire	Healthy	3	1
2015-05-02	2015-05-02	Kudus	2 Kudus	Vaccination Form 2	V-020515135140-237-131	9-J	Chemussa Assemblies Pvt Sch	Housing category 1			point station	Static point				Male		Adult	Entire	Healthy	3	1
2015-05-02	2015-05-02	Kudus	2 Kudus	Vaccination Form 2	V-020515135214-237-132	9-J	Chemussa Assemblies Pvt Sch	Housing category 1			point station	Static point				Male		Adult	Entire	Healthy	3	1
2015-05-02	2015-05-02	Kudus	2 Kudus	Vaccination Form 2	V-020515135414-237-135	9-K	Chemussa Assemblies Pvt Sch	Housing category 1			point station	Static point				Male		Adult	Entire	Healthy	3	1
2015-05-02	2015-05-02	Kudus	2 Kudus	Vaccination Form 2	V-020515135602-237-137	9-K	Chemussa Assemblies Pvt Sch	Housing category 1			point station	Static point				Male		Adult	Entire	Healthy	3	1
2015-05-02	2015-05-02	Kudus	2 Kudus	Vaccination Form 2	V-020515141543-237-148	9-K	Chemussa Assemblies Pvt Sch	Housing category 1			point station	Static point				Male		Adult	Entire	Healthy	3	1
2015-05-02	2015-05-02	Kudus	2 Kudus	Vaccination Form 2	V-020515145149-237-152	9-J	Chemussa Assemblies Pvt Sch	Housing category 1			point station	Static point				Male		Adult	Entire	Healthy	3	1
2015-05-02	2015-05-02	Kudus	2 Kudus	Vaccination Form 2	V-020515131459-237-79	9-K	Chemussa Assemblies Pvt Sch	Housing category 1			point station	Static point				Male		Adult	Entire	Healthy	3	1
2015-05-02	2015-05-02	Kudus	2 Kudus	Vaccination Form 2	V-020515131658-237-82	9-K	Chemussa Assemblies Pvt Sch	Housing category 1			point station	Static point				Female	not preg/lact	Adult	Entire	Healthy	2	1
2015-05-02	2015-05-02	Kudus	2 Kudus	Vaccination Form 2	V-020515131910-237-86	9-K	Chemussa Assemblies Pvt Sch	Housing category 1			point station	Static point				Female	not preg/lact	Adult	Entire	Healthy	2	1
2015-05-02	2015-05-02	Kudus	2 Kudus	Vaccination Form 2	V-020515132302-237-92	9-K	Chemussa Assemblies Pvt Sch	Housing category 1			point station	Static point				Male		Adult	Entire	Healthy	3	1
2015-05-02	2015-05-02	Kudus	2 Kudus	Vaccination Form 2	V-020515132347-237-93	9-K	Chemussa Assemblies Pvt Sch	Housing category 1			point station	Static point				Male		Adult	Entire	Healthy	4	1
2015-05-02	2015-05-02	Kudus	2 Kudus	Vaccination Form 2	V-020515132450-237-95	9-K	Chemussa Assemblies Pvt Sch	Housing category 1			point station	Static point				Male		Adult	Entire	Healthy	3	1
2015-05-02	2015-05-02	Kudus	2 Kudus	Vaccination Form 2	V-020515132704-237-98	9-K	Chemussa Assemblies Pvt Sch	Housing category 1			point station	Static point				Male		Adult	Entire	Healthy	3	1
2015-05-02	2015-05-02	Kudus	2 Kudus	Vaccination Form 2	V-020515132740-237-99	9-K	Chemussa Assemblies Pvt Sch	Housing category 1			point station	Static point				Female	not preg/lact	Adult	Entire	Healthy	3	1
2015-05-02	2015-05-02	Kudus	2 Kudus	Vaccination Form 2	V-020515132853-237-101	9-K	Chemussa Assemblies Pvt Sch	Housing category 1			point station	Static point				Male		Adult	Entire	Healthy	3	1
2015-05-02	2015-05-02	Kudus	2 Kudus	Vaccination Form 2	V-020515133235-237-106	9-K	Chemussa Assemblies Pvt Sch	Housing category 1			point station	Static point				Male		Adult	Entire	Healthy	3	1
2015-05-02	2015-05-02	Kudus	2 Kudus	Vaccination Form 2	V-020515133422-237-109	9-K	Chemussa Assemblies Pvt Sch	Housing category 1			point station	Static point				Female	not preg/lact	Adult	Entire	Healthy	3	1
2015-05-02	2015-05-02	Kudus	2 Kudus	Vaccination Form 2	V-020515133538-237-110	9-K	Chemussa Assemblies Pvt Sch	Housing category 1			point station	Static point				Male		Adult	Entire	Healthy	3	1
2015-05-02	2015-05-02	Kudus	2 Kudus	Vaccination Form 2	V-020515133612-237-111	9-K	Chemussa Assemblies Pvt Sch	Housing category 1			point station	Static point				Female	not preg/lact	Adult	Entire	Healthy	3	1
2015-05-02	2015-05-02	Kudus	2 Kudus	Vaccination Form 2	V-020515133651-237-112	9-K	Chemussa Assemblies Pvt Sch	Housing category 1			point station	Static point				Male		Puppy	Entire	Healthy	2	1
2015-05-02	2015-05-02	Kudus	2 Kudus	Vaccination Form 2	V-020515133817-237-114	9-K	Chemussa Assemblies Pvt Sch	Housing category 1			point station	Static point				Male		Adult	Entire	Healthy	4	1
2015-05-02	2015-05-02	Kudus	2 Kudus	Vaccination Form 2	V-020515112708-237-7	9-K	Chemussa Assemblies Pvt Sch	Housing category 1			point station	Static point				Female	not preg/lact	Adult	Entire	Healthy	3	1
2015-05-02	2015-05-02	Kudus	2 Kudus	Vaccination Form 2	V-020515113002-237-8	9-K	Chemussa Assemblies Pvt Sch	Housing category 1			point station	Static point				Male		Adult	Entire	Healthy	3	2
2015-05-02	2015-05-02	Kudus	2 Kudus	Vaccination Form 2	V-020515114732-237-13		Chemussa Assemblies Pvt Sch				point station	Static point				Male		Adult	Entire	Healthy	3	1
2015-05-02	2015-05-02	Kudus	2 Kudus	Vaccination Form 2	V-020515114924-237-16	9-K	Chemussa Assemblies Pvt Sch	Housing category 1			point station	Static point				Female	not preg/lact	Puppy	Entire	Healthy	3	1
2015-05-02	2015-05-02	Kudus	2 Kudus	Vaccination Form 2	V-020515115140-237-19	9-K	Chemussa Assemblies Pvt Sch	Housing category 1			point station	Static point				Female	not preg/lact	Adult	Entire	Healthy	3	2
2015-05-02	2015-05-02	Kudus	2 Kudus	Vaccination Form 2	V-020515115648-237-20		Chemussa Assemblies Pvt Sch				point station	Static point				Male		Adult	Entire	Healthy	3	2
2015-05-02	2015-05-02	Kudus	2 Kudus	Vaccination Form 2	V-020515115826-237-22	9-K	Chemussa Assemblies Pvt Sch	Housing category 1			point station	Static point				Female	lactating	Adult	Neutered	Healthy	2	1
2015-05-02	2015-05-02	Kudus	2 Kudus	Vaccination Form 2	V-020515115903-237-23	9-K	Chemussa Assemblies Pvt Sch	Housing category 1			point station	Static point				Female	not preg/lact	Adult	Entire	Healthy	2	1
2015-05-02	2015-05-02	Kudus	2 Kudus	Vaccination Form 2	V-020515115934-237-24	9-K	Chemussa Assemblies Pvt Sch	Housing category 1			point station	Static point				Male		Adult	Entire	Healthy	3	1
2015-05-02	2015-05-02	Kudus	2 Kudus	Vaccination Form 2	V-020515120853-237-26	9-J	Chemussa Assemblies Pvt Sch	Housing category 1			point station	Static point				Male		Adult	Entire	Healthy	3	1
2015-05-02	2015-05-02	Kudus	2 Kudus	Vaccination Form 2	V-020515150855-237-153	9-K	Chemussa Assemblies Pvt Sch	Housing category 1			point station	Static point				Female	lactating	Adult	Entire	Healthy	3	1
2015-05-02	2015-05-02	Kudus	2 Kudus	Vaccination Form 2	V-020515151525-237-156	9-K	Chemussa Assemblies Pvt Sch	Housing category 1			point station	Static point				Female	not preg/lact	Puppy	Entire	Healthy	3	1
2015-05-02	2015-05-02	Kudus	2 Kudus	Vaccination Form 2	V-020515160057-237-159	9-K	Chemussa Assemblies Pvt Sch	Housing category 1			point station	Static point				Male		Adult	Entire	Healthy	3	1
2015-05-02	2015-05-02	Kudus	2 Kudus	Vaccination Form 2	V-020515160542-237-161	9-K	Chemussa Assemblies Pvt Sch	Housing category 1			point station	Static point				Male		Adult	Entire	Healthy	4	1
2015-05-02	2015-05-02	Kudus	2 Kudus	Vaccination Form 2	V-020515133912-237-115	9-K	Chemussa Assemblies Pvt Sch	Housing category 1			point station	Static point				Female	not preg/lact	Puppy	Entire	Healthy	2	1
2015-05-02	2015-05-02	Kudus	2 Kudus	Vaccination Form 2	V-020515134110-237-118	9-K	Chemussa Assemblies Pvt Sch	Housing category 1			point station	Static point				Female	not preg/lact	Adult	Entire	Healthy	3	1
2015-05-02	2015-05-02	Kudus	2 Kudus	Vaccination Form 2	V-020515134155-237-119	9-K	Chemussa Assemblies Pvt Sch	Housing category 1			point station	Static point				Female	not preg/lact	Adult	Entire	Healthy	3	2
2015-05-02	2015-05-02	Kudus	2 Kudus	Vaccination Form 2	V-020515134627-237-125	9-K	Chemussa Assemblies Pvt Sch	Housing category 1			point station	Static point				Female	lactating	Adult	Entire	Healthy	3	1
2015-05-02	2015-05-02	Kudus	2 Kudus	Vaccination Form 2	V-020515135005-237-129	9-K	Chemussa Assemblies Pvt Sch	Housing category 1			point station	Static point				Female	not preg/lact	Adult	Entire	Healthy	3	1
2015-05-02	2015-05-02	Kudus	2 Kudus	Vaccination Form 2	V-020515135643-237-138	9-K	Chemussa Assemblies Pvt Sch	Housing category 1			point station	Static point				Male		Adult	Entire	Healthy	4	1
2015-05-02	2015-05-02	Kudus	2 Kudus	Vaccination Form 2	V-020515135813-237-140	9-K	Chemussa Assemblies Pvt Sch	Housing category 1			point station	Static point				Male		Adult	Entire	Healthy	3	1
2015-05-02	2015-05-02	Kudus	2 Kudus	Vaccination Form 2	V-020515142907-237-150	9-J	Chemussa Assemblies Pvt Sch	Housing category 1			point station	Static point				Female	not preg/lact	Adult	Entire	Healthy	3	1
2015-05-02	2015-05-02	Kudus	2 Kudus	Vaccination Form 2	V-020515143902-237-151	9-J	Chemussa Assemblies Pvt Sch	Housing category 1			point station	Static point				Female	not preg/lact	Adult	Entire	Healthy	3	1
2015-05-02	2015-05-02	Kudus	2 Kudus	Vaccination Form 2	V-020515160027-237-158	9-K	Chemussa Assemblies Pvt Sch	Housing category 1			point station	Static point				Female	not preg/lact	Puppy	Entire	Healthy	3	1
2015-05-02	2015-05-02	Kudus	2 Kudus	Vaccination Form 2	V-020515121033-237-27	9-K	Chemussa Assemblies Pvt Sch	Housing category 1			point station	Static point				Male		Adult	Entire	Healthy	3	1
2015-05-02	2015-05-02	Kudus	2 Kudus	Vaccination Form 2	V-020515121431-237-30	9-K	Chemussa Assemblies Pvt Sch	Housing category 1			point station	Static point				Male		Adult	Entire	Healthy	3	1
2015-05-02	2015-05-02	Kudus	2 Kudus	Vaccination Form 2	V-020515121737-237-34		Chemussa Assemblies Pvt Sch				point station	Static point				Male		Adult	Entire	Healthy	3	1
2015-05-02	2015-05-02	Kudus	2 Kudus	Vaccination Form 2	V-020515122049-237-36	9-K	Chemussa Assemblies Pvt Sch	Housing category 1			point station	Static point				Female	not preg/lact	Adult	Entire	Healthy	3	1
2015-05-02	2015-05-02	Kudus	2 Kudus	Vaccination Form 2	V-020515123704-237-41	9-K	Chemussa Assemblies Pvt Sch	Housing category 1			point station	Static point				Female	not preg/lact	Adult	Entire	Healthy	3	1
2015-05-02	2015-05-02	Kudus	2 Kudus	Vaccination Form 2	V-020515124644-237-43	9-K	Chemussa Assemblies Pvt Sch	Housing category 1			point station	Static point				Male		Adult	Entire	Healthy	3	1
2015-05-02	2015-05-02	Kudus	2 Kudus	Vaccination Form 2	V-020515125126-237-47	9-K	Chemussa Assemblies Pvt Sch	Housing category 1			point station	Static point				Male		Adult	Entire	Healthy	3	1
2015-05-02	2015-05-02	Kudus	2 Kudus	Vaccination Form 2	V-020515125742-237-55	9-K	Chemussa Assemblies Pvt Sch	Housing category 1			point station	Static point				Male		Adult	Entire	Healthy	3	1
2015-05-02	2015-05-02	Kudus	2 Kudus	Vaccination Form 2	V-020515130032-237-58	9-J	Chemussa Assemblies Pvt Sch	Housing category 1			point station	Static point				Female	not preg/lact	Adult	Entire	Healthy	3	1
2015-05-02	2015-05-02	Kudus	2 Kudus	Vaccination Form 2	V-020515130104-237-59	9-J	Chemussa Assemblies Pvt Sch	Housing category 1			point station	Static point				Female	not preg/lact	Adult	Entire	Healthy	3	1
2015-05-02	2015-05-02	Kudus	2 Kudus	Vaccination Form 2	V-020515130226-237-61	9-J	Chemussa Assemblies Pvt Sch	Housing category 1			point station	Static point				Male		Adult	Entire	Healthy	3	2
2015-05-02	2015-05-02	Kudus	2 Kudus	Vaccination Form 2	V-020515130306-237-62	9-J	Chemussa Assemblies Pvt Sch	Housing category 1			point station	Static point				Female	not preg/lact	Adult	Entire	Healthy	3	1
2015-05-02	2015-05-02	Kudus	2 Kudus	Vaccination Form 2	V-020515130350-237-63	9-K	Chemussa Assemblies Pvt Sch	Housing category 1			point station	Static point				Male		Adult	Entire	Healthy	4	1
2015-05-02	2015-05-02	Kudus	2 Kudus	Vaccination Form 2	V-020515130714-237-68	9-K	Chemussa Assemblies Pvt Sch	Housing category 1			point station	Static point				Female	not preg/lact	Adult	Entire	Healthy	3	1
2015-05-02	2015-05-02	Kudus	2 Kudus	Vaccination Form 2	V-020515131301-237-76	9-K	Chemussa Assemblies Pvt Sch	Housing category 1			point station	Static point				Male		Puppy	Entire	Healthy	2	1
2015-05-02	2015-05-02	Kudus	2 Kudus	Vaccination Form 2	V-020515112609-237-6	9-K	Chemussa Assemblies Pvt Sch	Housing category 1			point station	Static point				Male		Adult	Entire	Healthy	3	1
2015-05-02	2015-05-02	Kudus	2 Kudus	Vaccination Form 2	V-020515114214-237-11		Chemussa Assemblies Pvt Sch				point station	Static point				Female	not preg/lact	Puppy	Entire	Healthy	2	1
2015-05-02	2015-05-02	Kudus	2 Kudus	Vaccination Form 2	V-020515114642-237-12		Chemussa Assemblies Pvt Sch				point station	Static point				Female	not preg/lact	Puppy	Entire	Healthy	3	2
2015-05-02	2015-05-02	Kudus	2 Kudus	Vaccination Form 2	V-020515114848-237-15		Chemussa Assemblies Pvt Sch				point station	Static point				Female	not preg/lact	Puppy	Entire	Healthy	3	1
2015-05-02	2015-05-02	Kudus	2 Kudus	Vaccination Form 2	V-020515115804-237-21	9-K	Chemussa Assemblies Pvt Sch	Housing category 1			point station	Static point				Male		Adult	Entire	Healthy	3	1
2015-05-02	2015-05-02	Kudus	2 Kudus	Vaccination Form 2	V-020515120041-237-25	9-J	Chemussa Assemblies Pvt Sch	Housing category 1			point station	Static point				Male		Adult	Entire	Healthy	3	1
2015-05-02	2015-05-02	Kudus	2 Kudus	Vaccination Form 2	V-020515131729-237-83	9-K	Chemussa Assemblies Pvt Sch	Housing category 1			point station	Static point				Male		Adult	Entire	Healthy	3	1
2015-05-02	2015-05-02	Kudus	2 Kudus	Vaccination Form 2	V-020515131801-237-84	9-K	Chemussa Assemblies Pvt Sch	Housing category 1			point station	Static point				Female	not preg/lact	Adult	Entire	Healthy	3	1
2015-05-02	2015-05-02	Kudus	2 Kudus	Vaccination Form 2	V-020515132829-237-100	9-K	Chemussa Assemblies Pvt Sch	Housing category 1			point station	Static point				Male		Puppy	Entire	Healthy	3	1
2015-05-02	2015-05-02	Kudus	2 Kudus	Vaccination Form 2	V-020515133048-237-104	9-K	Chemussa Assemblies Pvt Sch	Housing category 1			point station	Static point				Female	not preg/lact	Adult	Entire	Healthy	3	1
2015-05-02	2015-05-02	Kudus	2 Kudus	Vaccination Form 2	V-020515133338-237-108	9-K	Chemussa Assemblies Pvt Sch	Housing category 1			point station	Static point				Male		Adult	Entire	Healthy	2	1
2015-05-02	2015-05-02	Kudus	2 Kudus	Vaccination Form 2	V-020515133732-237-113	9-K	Chemussa Assemblies Pvt Sch	Housing category 1			point station	Static point				Female	not preg/lact	Adult	Entire	Healthy	3	1
2015-05-02	2015-05-02	Kudus	2 Kudus	Vaccination Form 2	V-020515134428-237-122	9-K	Chemussa Assemblies Pvt Sch	Housing category 1			point station	Static point				Male		Adult	Entire	Healthy	3	1
2015-05-02	2015-05-02	Kudus	2 Kudus	Vaccination Form 2	V-020515134508-237-123	9-K	Chemussa Assemblies Pvt Sch	Housing category 1			point station	Static point				Male		Adult	Entire	Healthy	3	1
2015-05-02	2015-05-02	Kudus	2 Kudus	Vaccination Form 2	V-020515134721-237-126	9-K	Chemussa Assemblies Pvt Sch	Housing category 1			point station	Static point				Male		Adult	Entire	Healthy	4	1
2015-05-02	2015-05-02	Kudus	2 Kudus	Vaccination Form 2	V-020515134927-237-128	9-J	Chemussa Assemblies Pvt Sch	Housing category 1			point station	Static point				Female	not preg/lact	Adult	Entire	Healthy	3	1
2015-05-02	2015-05-02	Kudus	2 Kudus	Vaccination Form 2	V-020515135241-237-133	9-J	Chemussa Assemblies Pvt Sch	Housing category 1			point station	Static point				Female	not preg/lact	Puppy	Entire	Healthy	3	1
2015-05-02	2015-05-02	Kudus	2 Kudus	Vaccination Form 2	V-020515135721-237-139	9-K	Chemussa Assemblies Pvt Sch	Housing category 1			point station	Static point				Female	not preg/lact	Adult	Entire	Healthy	3	1
2015-05-02	2015-05-02	Kudus	2 Kudus	Vaccination Form 2	V-020515135914-237-141	9-K	Chemussa Assemblies Pvt Sch	Housing category 1			point station	Static point				Male		Adult	Entire	Healthy	4	1
2015-05-02	2015-05-02	Kudus	2 Kudus	Vaccination Form 2	V-020515140201-237-144	9-K	Chemussa Assemblies Pvt Sch	Housing category 1			point station	Static point				Female	lactating	Adult	Entire	Healthy	3	1
2015-05-02	2015-05-02	Kudus	2 Kudus	Vaccination Form 2	V-020515141318-237-145	9-K	Chemussa Assemblies Pvt Sch	Housing category 1			point station	Static point				Female	not preg/lact	Puppy	Entire	Healthy	4	1
2015-05-02	2015-05-02	Kudus	2 Kudus	Vaccination Form 2	V-020515121146-237-28	9-K	Chemussa Assemblies Pvt Sch	Housing category 1			point station	Static point				Female	not preg/lact	Adult	Entire	Healthy	3	1
2015-05-02	2015-05-02	Kudus	2 Kudus	Vaccination Form 2	V-020515121623-237-32	9-J	Chemussa Assemblies Pvt Sch	Housing category 1			point station	Static point				Male		Adult	Neutered	Healthy	4	1
2015-05-02	2015-05-02	Kudus	2 Kudus	Vaccination Form 2	V-020515121707-237-33		Chemussa Assemblies Pvt Sch				point station	Static point				Male		Adult	Entire	Healthy	4	1
2015-05-02	2015-05-02	Kudus	2 Kudus	Vaccination Form 2	V-020515124953-237-45	9-K	Chemussa Assemblies Pvt Sch	Housing category 1			point station	Static point				Male		Puppy	Entire	Healthy	3	1
[truncated: 44,066 more rows]

## Sheet: Sheet 2
Static_point_name	Date	Vacc_administered
Chemussa Assemblies Pvt Sch	2015-05-02	446
Chileka Roundabout	2015-05-02	471
Chirimba PS	2015-05-02	547
Mbayani PS	2015-05-02	594
Namatete PS	2015-05-02	499
Catholic Institute (CI) PS	2015-05-03	529
Chemussa Assemblies Pvt Sch	2015-05-03	136
Chirimba PS	2015-05-03	267
Mbayani PS	2015-05-03	180
Mulunguzi PS	2015-05-03	645
Namalimwe PS	2015-05-03	847
Namiwawa PS	2015-05-03	116
St James catholic PS (Chilomoni)	2015-05-03	473
Chilobwe Voc	2015-05-09	465
Chitawira PS	2015-05-09	494
Kapeni Demo	2015-05-09	890
Manja PS	2015-05-09	564
Namame PS	2015-05-09	544
Namasimba PS	2015-05-09	306
Samaritan Trust	2015-05-09	305
Zingwangwa LEA	2015-05-09	729
Chigumula PS	2015-05-10	389
Cinchiri PS	2015-05-10	81
Kachere Market	2015-05-10	307
Kanjedza PS	2015-05-10	506
Makhetha PS	2015-05-10	281
Misesa PS	2015-05-10	394
Nkolokoti PS	2015-05-10	1370
St Kizito PS	2015-05-10	138
Makata PS	2015-05-16	929
Nanjiriri PS	2015-05-16	844
Ndirande Matope PS	2015-05-16	394
Nyambadwe PS	2015-05-16	648
Kameza PS	2015-05-17	272
Makata PS	2015-05-17	220
Namilango PS	2015-05-17	709
Nanjiriri PS	2015-05-17	247
Ndirande Matope PS	2015-05-17	29
Nyambadwe PS	2015-05-17	119
South Lunzu CDSS	2015-05-17	493
South Lunzu PS	2015-05-17	497
Bangwe Cath PS	2015-05-23	836
Chisombezi PS	2015-05-23	257
Mapanga	2015-05-23	224
Mpingwe PS	2015-05-23	458
Namatapa PS	2015-05-23	550
9d	2015-05-24	273
Bangwe Cath PS	2015-05-24	181
Bangwe CCAP	2015-05-24	447
Chigumula Clinic	2015-05-24	240
Mzamba PS	2015-05-24	196
Naizi (Namyango) PS	2015-05-24	866

## Sheet: Sheet 3
Date_Created	Working_zone_name	Land_type	Vacc_administered	Not_vaccd	Painted_StaticPoint	Total_records
2015-04-29	12-C	Industrial/commercial	3	1		4
2015-04-29	17-B	Housing category 3	1			1
2015-04-29	17-C	Housing category 4	63			63
2015-04-29	17-D	Housing category 2	145	1		146
2015-04-29	17-E	Housing category 2	155	1		156
2015-04-29	17-F	Housing category 2	60			60
2015-05-02	None		0	1		1
2015-05-02	9-K	Housing category 1	1			1
2015-05-02	9-O	Industrial/commercial	2			2
2015-05-03	1-G	Housing category 1	5			5
2015-05-03	1-I	Housing category 1	4			4
2015-05-04	None		50	2	1	53
2015-05-04	10-A	Agriculture/open space	0		1	1
2015-05-04	10-B	Housing category 2	61	2	5	68
2015-05-04	10-C	Housing category 2	38	5	92	135
2015-05-04	10-D	Housing category 2	9	1	7	17
2015-05-04	10-F	Housing category 5	0		5	5
2015-05-04	10-H	Housing category 2	1	1	5	7
2015-05-04	11-A	Housing category 5	132	33	13	178
2015-05-04	11-D	Housing category 4	10	4	2	16
2015-05-04	11-E	Housing category 5	2			2
2015-05-04	11-H	Industrial/commercial	2			2
2015-05-04	13-D	Housing category 5	24	2		26
2015-05-04	13-E	Housing category 1	125	2	3	130
2015-05-04	13-F	Housing category 1	71	3	5	79
2015-05-04	1-A	Housing category 5	28			28
2015-05-04	1-B	Housing category 5	78	7	19	104
2015-05-04	1-F	Housing category 2	114	1	58	173
2015-05-04	1-G	Housing category 1	10		16	26
2015-05-04	1-I	Housing category 1	67	2	70	139
2015-05-04	1-J	Agriculture/open space	17			17
2015-05-04	1-L	Housing category 5	0		2	2
2015-05-04	7-D	Housing category 1	5			5
2015-05-04	8-C	Housing category 5	37	9	14	60
2015-05-04	8-D	Housing category 5	9	10		19
2015-05-04	9-B	Housing category 1	15		1	16
2015-05-04	9-C	Housing category 1	60	4	8	72
2015-05-04	9-D	Housing category 1	34		3	37
2015-05-04	9-E	Housing category 1	7		2	9
2015-05-04	9-H	Housing category 1	1			1
2015-05-05	None		1			1
2015-05-05	10-B	Housing category 2	22	2	30	54
2015-05-05	10-C	Housing category 2	44	2	64	110
2015-05-05	10-D	Housing category 2	51	3	40	94
2015-05-05	10-H	Housing category 2	48	5	10	63
2015-05-05	11-D	Housing category 4	181	12	6	199
2015-05-05	11-E	Housing category 5	2		1	3
2015-05-05	11-F	Housing category 2	255	6		261
2015-05-05	11-G	Housing category 2	150	1		151
2015-05-05	12-C	Industrial/commercial	7		3	10
2015-05-05	1-A	Housing category 5	48	1	4	53
2015-05-05	1-B	Housing category 5	41	10	23	74
2015-05-05	1-E	Housing category 5	23	2	12	37
2015-05-05	1-G	Housing category 1	45	4	70	119
2015-05-05	1-H	Housing category 2	0		1	1
2015-05-05	1-I	Housing category 1	26			26
2015-05-05	1-J	Agriculture/open space	0		2	2
2015-05-05	1-K	Housing category 1	45	2	30	77
2015-05-05	1-L	Housing category 5	69	7	46	122
2015-05-05	9-B	Housing category 1	25	3	10	38
2015-05-05	9-C	Housing category 1	2			2
2015-05-05	9-E	Housing category 1	11	1	8	20
2015-05-05	9-F	Housing category 1	8		1	9
2015-05-05	9-G	Housing category 1	0		6	6
2015-05-05	9-H	Housing category 1	17	1		18
2015-05-05	9-I	Housing category 1	15	3	43	61
2015-05-05	9-J	Housing category 1	11		1	12
2015-05-05	9-L	Housing category 1	4		38	42
2015-05-05	9-M	Housing category 1	12	3	13	28
2015-05-05	9-N	Housing category 2	28	1	12	41
2015-05-06	None		8	3	15	26
2015-05-06	10-A	Agriculture/open space	1	3		4
2015-05-06	10-C	Housing category 2	30	6	12	48
2015-05-06	10-D	Housing category 2	43	2	43	88
2015-05-06	10-F	Housing category 5	45	26	39	110
2015-05-06	10-G	Housing category 2	57	3	92	152
2015-05-06	10-H	Housing category 2	48	12	31	91
2015-05-06	11-A	Housing category 5	65	23	66	154
2015-05-06	12-A	Housing category 4	214	9	16	239
2015-05-06	12-B	Industrial/commercial	11			11
2015-05-06	13-A	Housing category 5	11			11
2015-05-06	13-B	Housing category 2	114	10	29	153
2015-05-06	13-C	Housing category 5	51	19	12	82
2015-05-06	1-B	Housing category 5	5		3	8
2015-05-06	1-C	Housing category 5	29		42	71
2015-05-06	1-D	Housing category 5	74	12	44	130
2015-05-06	1-E	Housing category 5	5	1		6
2015-05-06	1-G	Housing category 1	1		1	2
2015-05-06	1-H	Housing category 2	103	12	81	196
2015-05-06	5-C	Housing category 1	1			1
2015-05-06	8-C	Housing category 5	7		1	8
2015-05-06	9-E	Housing category 1	25	2	11	38
2015-05-06	9-F	Housing category 1	24	2	34	60
2015-05-06	9-G	Housing category 1	36	1	37	74
2015-05-06	9-I	Housing category 1	2		2	4
2015-05-06	9-J	Housing category 1	0		1	1
2015-05-06	9-K	Housing category 1	8	3	42	53
2015-05-09	17-B	Housing category 3	0	1	3	4
2015-05-09	17-C	Housing category 4	1			1
2015-05-09	17-D	Housing category 2	15		7	22
2015-05-10	19-E	Industrial/commercial	1			1
2015-05-10	4-C	Industrial/commercial	3			3
2015-05-11	None		12		2	14
2015-05-11	14-A	Housing category 4	4			4
2015-05-11	14-B	Housing category 4	38	15	108	161
2015-05-11	14-D	Housing category 4	7	6	3	16
2015-05-11	14-F	Housing category 2	99	10	48	157
2015-05-11	14-G	Housing category 1	50	3	37	90
2015-05-11	16-B	Housing category 4	85	10	61	156
2015-05-11	16-C	Housing category 4	19	1	2	22
2015-05-11	17-A	Housing category 2	79	22	132	233
2015-05-11	17-C	Housing category 4	3	1	70	74
2015-05-11	17-D	Housing category 2	0		2	2
2015-05-11	17-E	Housing category 2	0		1	1
2015-05-11	17-F	Housing category 2	0		5	5
2015-05-11	19-C	Industrial/commercial	1			1
2015-05-11	24-L	Housing category 2	7		1	8
2015-05-11	24-M	Housing category 2	78	5	21	104
2015-05-11	24-O	Housing category 2	107	3	34	144
2015-05-11	24-Q	Housing category 3	0		3	3
2015-05-11	24-R	Housing category 2	56	9	27	92
2015-05-11	24-S	Housing category 2	131	36	94	261
2015-05-11	25-A	Housing category 5	4			4
2015-05-11	2-J	Housing category 4	1		2	3
2015-05-11	3-C	Agriculture/open space	0		4	4
2015-05-11	4-B	Housing category 2	63		14	77
2015-05-11	4-C	Industrial/commercial	2			2
2015-05-11	4-D	Agriculture/open space	6	1		7
2015-05-11	4-F	Housing category 2	13	1	24	38
2015-05-11	4-G	Housing category 2	48	6	45	99
2015-05-11	4-H	Housing category 2	40	5	22	67
2015-05-11	4-I	Housing category 1	4		9	13
2015-05-11	4-J	Housing category 1	29	1	1	31
2015-05-11	4-L	Housing category 1	13	4	3	20
2015-05-11	4-M	Housing category 1	7		1	8
2015-05-11	4-N	Housing category 1	52	3	43	98
2015-05-11	4-O	Housing category 1	85	1	62	148
2015-05-12	None		11	1	1	13
2015-05-12	13-D	Housing category 5	38		14	52
2015-05-12	14-A	Housing category 4	81	7	61	149
2015-05-12	14-B	Housing category 4	10			10
2015-05-12	14-C	Housing category 4	33	4	22	59
2015-05-12	14-D	Housing category 4	101	3	7	111
2015-05-12	16-C	Housing category 4	110	16	30	156
2015-05-12	17-B	Housing category 3	62	20	51	133
2015-05-12	17-C	Housing category 4	0		2	2
2015-05-12	24-A	Housing category 4	1			1
2015-05-12	24-J	Housing category 2	9		1	10
2015-05-12	24-N	Housing category 2	69	10	13	92
2015-05-12	24-P	Housing category 2	106		21	127
2015-05-12	24-Q	Housing category 3	26	7	9	42
2015-05-12	24-R	Housing category 2	23	6	22	51
2015-05-12	24-T	Housing category 3	91	8	59	158
2015-05-12	25-E	Housing category 5	5			5
2015-05-12	3-H	Housing category 1	116	14	180	310
2015-05-12	4-A	Housing category 2	121	4	14	139
2015-05-12	4-B	Housing category 2	0		2	2
2015-05-12	4-G	Housing category 2	0		1	1
2015-05-12	4-H	Housing category 2	4	1	3	8
2015-05-12	4-I	Housing category 1	19	1	73	93
2015-05-12	4-J	Housing category 1	75	3	73	151
2015-05-12	4-K	Housing category 1	14		16	30
2015-05-12	4-L	Housing category 1	60	3	22	85
2015-05-12	4-M	Housing category 1	62	5	12	79
2015-05-13	None		0	1	1	2
2015-05-13	14-C	Housing category 4	112	17	101	230
2015-05-13	14-D	Housing category 4	2		2	4
2015-05-13	14-F	Housing category 2	0	1		1
2015-05-13	14-G	Housing category 1	24	5	58	87
2015-05-13	19-A	Industrial/commercial	12	2	19	33
2015-05-13	19-D	Housing category 4	109	39	102	250
2015-05-13	1-A	Housing category 5	28			28
2015-05-13	1-D	Housing category 5	18	5	2	25
2015-05-13	1-E	Housing category 5	93	3	5	101
2015-05-13	1-H	Housing category 2	1			1
2015-05-13	24-A	Housing category 4	130	17	7	154
2015-05-13	24-C	Housing category 5	10			10
2015-05-13	24-E	Agriculture/open space	4	1	1	6
2015-05-13	24-F	Housing category 5	35	10	51	96
2015-05-13	24-H	Housing category 1	13	1	21	35
2015-05-13	24-I	Housing category 4	90	8	5	103
2015-05-13	24-J	Housing category 2	183	7	49	239
2015-05-13	24-K	Housing category 2	58	10	31	99
2015-05-13	24-L	Housing category 2	24	3	38	65
2015-05-13	24-M	Housing category 2	37	12	56	105
2015-05-13	24-N	Housing category 2	66			66
2015-05-13	24-O	Housing category 2	42	4	47	93
2015-05-13	24-P	Housing category 2	19			19
2015-05-13	24-U	Agriculture/open space	3		1	4
2015-05-13	4-A	Housing category 2	12		5	17
2015-05-13	4-E	Housing category 5	22		25	47
2015-05-17	3-B	Housing category 4	5	4	18	27
2015-05-17	5-A	Housing category 1	33		6	39
2015-05-17	5-B	Housing category 1	25		45	70
2015-05-18	None		11	1	4	16
2015-05-18	24-A	Housing category 4	124	20	19	163
2015-05-18	24B	Industrial/commercial	40	11	88	139
2015-05-18	24-E	Agriculture/open space	1			1
2015-05-18	2-A	Housing category 5	53	5	38	96
2015-05-18	2-B	Housing category 3	37	14	81	132
2015-05-18	2-D	Housing category 4	8	1	89	98
2015-05-18	2-E	Housing category 4	149	2	17	168
2015-05-18	2-F	Housing category 4	111	38	187	336
2015-05-18	2-G	Housing category 4	41	9	194	244
2015-05-18	3-B	Housing category 4	58	21	318	397
2015-05-18	5-A	Housing category 1	35		54	89
2015-05-18	5-B	Housing category 1	0		3	3
2015-05-18	5-C	Housing category 1	40	4	35	79
2015-05-18	5-D	Housing category 1	14	1	11	26
2015-05-18	7-B	Housing category 1	48	2	57	107
2015-05-18	7-C	Housing category 1	6	4	9	19
2015-05-19	12-A	Housing category 4	0		6	6
2015-05-19	12-C	Industrial/commercial	5		5	10
2015-05-19	2-A	Housing category 5	36	1	25	62
2015-05-19	2-B	Housing category 3	14		33	47
2015-05-19	2-C	Housing category 4	37		33	70
2015-05-19	2-D	Housing category 4	51		55	106
2015-05-19	2-F	Housing category 4	28	6	19	53
2015-05-19	2-H	Housing category 4	89	5	62	156
2015-05-19	2-I	Housing category 4	61	18	181	260
2015-05-19	2-J	Housing category 4	29	3	51	83
2015-05-19	2-L	Housing category 3	11	6	10	27
2015-05-19	2-M	Housing category 3	4		9	13
2015-05-19	2-N	Agriculture/open space	1			1
2015-05-19	3-A	Housing category 4	52	7	85	144
2015-05-19	3-B	Housing category 4	21	14	112	147
2015-05-19	3-E	Housing category 3	6		24	30
2015-05-19	5-A	Housing category 1	0		4	4
2015-05-19	5-B	Housing category 1	11	1	107	119
2015-05-19	5-C	Housing category 1	0		2	2
2015-05-19	5-D	Housing category 1	15	1	41	57
2015-05-19	5-E	Agriculture/open space	1			1
2015-05-19	5-F	Agriculture/open space	0		1	1
2015-05-19	6-A	Industrial/commercial	0		3	3
2015-05-19	6-B	Housing category 1	0		1	1
2015-05-19	6-C	Housing category 1	17		37	54
2015-05-19	6-D	Housing category 1	51	2	116	169
2015-05-19	6-E	Housing category 1	31	4	125	160
2015-05-19	7-A	Housing category 2	15	1	34	50
2015-05-19	7-B	Housing category 1	1		15	16
2015-05-19	7-C	Housing category 1	24	2	86	112
2015-05-19	7-D	Housing category 1	3	1	13	17
2015-05-20	None		95	8	12	115
2015-05-20	10-A	Agriculture/open space	1			1
2015-05-20	10-C	Housing category 2	5	3	4	12
2015-05-20	1-F	Housing category 2	1	1	26	28
2015-05-20	1-G	Housing category 1	12	1	52	65
2015-05-20	1-H	Housing category 2	10	1	88	99
2015-05-20	24-H	Housing category 1	0		2	2
2015-05-20	24-K	Housing category 2	55	4	26	85
2015-05-20	24-L	Housing category 2	7		2	9
2015-05-20	24-M	Housing category 2	19	2	100	121
2015-05-20	24-N	Housing category 2	2			2
2015-05-20	24-O	Housing category 2	6		16	22
2015-05-20	2-B	Housing category 3	2	3	6	11
2015-05-20	2-C	Housing category 4	28	7	33	68
2015-05-20	2-E	Housing category 4	1			1
2015-05-20	2-H	Housing category 4	10		46	56
2015-05-20	2-J	Housing category 4	47	11	122	180
2015-05-20	2-L	Housing category 3	15	2	3	20
2015-05-20	2-M	Housing category 3	44	3	1	48
2015-05-20	3-A	Housing category 4	42	1	34	77
2015-05-20	3-B	Housing category 4	28	8	54	90
2015-05-20	3-C	Agriculture/open space	4			4
2015-05-20	4-F	Housing category 2	0		14	14
2015-05-20	4-G	Housing category 2	4		9	13
2015-05-20	6-B	Housing category 1	5		40	45
2015-05-20	6-E	Housing category 1	0		2	2
2015-05-20	7-B	Housing category 1	0		1	1
2015-05-20	7-C	Housing category 1	0		1	1
2015-05-20	7-D	Housing category 1	6	1	79	86
2015-05-20	9-A	Housing category 5	31	4	32	67
2015-05-20	9-B	Housing category 1	0		2	2
2015-05-20	9-E	Housing category 1	4		2	6
2015-05-20	9-H	Housing category 1	8	2	16	26
2015-05-20	9-I	Housing category 1	5		6	11
2015-05-20	9-J	Housing category 1	11	2	32	45
2015-05-20	9-L	Housing category 1	9		5	14
2015-05-23	None		46	10		56
2015-05-23	11-J	Housing category 5	31	1	68	100
2015-05-23	13-A	Housing category 5	31	7	26	64
2015-05-23	1-J	Agriculture/open space	8			8
2015-05-23	1-L	Housing category 5	2		1	3
2015-05-23	3-D	Agriculture/open space	0	1		1
2015-05-23	8-A	Housing category 5	1			1
2015-05-23	8-C	Housing category 5	95	9	82	186
2015-05-23	8-D	Housing category 5	2		1	3
2015-05-23	9-A	Housing category 5	1			1
2015-05-23	9-B	Housing category 1	24		48	72
2015-05-23	9-C	Housing category 1	22	5	48	75
2015-05-23	9-D	Housing category 1	40		52	92
2015-05-23	9-E	Housing category 1	0		1	1
2015-05-23	9-F	Housing category 1	0		1	1
2015-05-23	9-H	Housing category 1	0		3	3
2015-05-24	None		27	3	17	47
2015-05-24	12-A	Housing category 4	124	38	191	353
2015-05-24	23-J	Industrial/commercial	0		1	1
2015-05-24	23-K	Housing category 2	6	3	20	29
2015-05-24	25-H	Housing category 3	0		1	1
2015-05-24	25-I	Housing category 3	24	1	3	28
2015-05-24	9-E	Housing category 1	7	1	28	36
2015-05-24	9-F	Housing category 1	0	4	24	28
2015-05-24	9-G	Housing category 1	4	2	20	26
2015-05-25	None		19			19
2015-05-25	19-E	Industrial/commercial	0	1		1
2015-05-25	20-A	Industrial/commercial	0		2	2
2015-05-25	20-B	Housing category 4	82	16	53	151
2015-05-25	20-C	Housing category 4	6		2	8
2015-05-25	21-A	Housing category 1	25	1	103	129
2015-05-25	21-B	Housing category 1	3	2	13	18
2015-05-25	22-A	Housing category 1	15	5	59	79
2015-05-25	22-B	Housing category 1	4		3	7
2015-05-25	22-C	Housing category 1	0		18	18
2015-05-25	22-D	Housing category 2	1			1
2015-05-25	22-F	Housing category 2	69	7	32	108
2015-05-25	22-G	Housing category 2	10	1	36	47
2015-05-25	22-H	Housing category 3	12			12
2015-05-25	22-M	Housing category 3	67			67
2015-05-25	22-N	Housing category 2	72	3	1	76
2015-05-25	22-O	Housing category 2	37	6	28	71
2015-05-25	23-B	Agriculture/open space	14			14
2015-05-25	23-D	Housing category 1	88	6	22	116
2015-05-25	23-E	Housing category 2	21	1	15	37
2015-05-25	23-F	Housing category 4	5	1	5	11
2015-05-25	23-G	Housing category 2	72	21	100	193
2015-05-25	23-H	Housing category 2	57	8	71	136
2015-05-25	23-I	Housing category 2	2		5	7
2015-05-25	23-L	Housing category 2	63	7	69	139
2015-05-25	23-M	Industrial/commercial	4			4
2015-05-25	23-N	Housing category 3	55			55
2015-05-25	25-F	Housing category 3	13	2	15	30
2015-05-25	25-G	Housing category 2	64	2	42	108
2015-05-26	None		428			428
2015-05-26	20-D	Housing category 4	0		3	3
2015-05-26	20-E	Housing category 4	0		2	2
2015-05-26	21-A	Housing category 1	1			1
2015-05-26	21-B	Housing category 1	22	3	134	159
2015-05-26	21-C	Housing category 4	53	11	111	175
2015-05-26	21-D	Housing category 1	34	2	38	74
2015-05-26	22-B	Housing category 1	41	4	70	115
2015-05-26	22-C	Housing category 1	0		1	1
2015-05-26	22-F	Housing category 2	6			6
2015-05-26	22-I	Agriculture/open space	0	1		1
2015-05-26	22-L	Agriculture/open space	0		1	1
2015-05-26	22-O	Housing category 2	0	2	1	3
2015-05-26	23-D	Housing category 1	1			1
2015-05-26	23-E	Housing category 2	72	5	52	129
2015-05-26	23-F	Housing category 4	51	6	31	88
2015-05-26	23-I	Housing category 2	30		78	108
2015-05-26	23-J	Industrial/commercial	1		4	5
2015-05-26	23-K	Housing category 2	37	8	107	152
2015-05-26	23-L	Housing category 2	39	6	51	96
2015-05-26	23-N	Housing category 3	1	2	1	4
2015-05-26	25-G	Housing category 2	6			6
2015-05-26	25-H	Housing category 3	11		34	45
2015-05-26	25-I	Housing category 3	46		47	93
2015-05-27	16-A	Industrial/commercial	0		1	1
2015-05-27	20-C	Housing category 4	24	11	56	91
2015-05-27	20-D	Housing category 4	11	5	12	28
2015-05-27	20-E	Housing category 4	50	4	55	109
2015-05-27	23-A	Housing category 5	47	6	18	71
2015-05-27	23-C	Housing category 5	46	3	33	82
2015-05-27	23-E	Housing category 2	14	6	25	45
2015-05-27	23-F	Housing category 4	45	12	117	174
2015-05-27	23-G	Housing category 2	0		3	3
2015-05-27	24-U	Agriculture/open space	1			1
2015-05-27	25-A	Housing category 5	2			2
2015-05-27	25-B	Housing category 3	77	10	31	118
2015-05-27	25-D	Housing category 3	17		11	28
2015-05-27	25-H	Housing category 3	3			3

## Sheet: Sheet 4
Table of the number of vaccinations at static poinnt and records for dogs encountered by door-to-door team, stratified by vaccination status
Activity	Type of record	Number of dogs
Static point records	Dog vaccination	23442
Door-to-door records	Dog vaccination	11774
	Already vaccinated at static point	9581
	Dog sighted, but not vaccinated	1268
Total records		46065
of which vaccinations		35216
% unvaccinated dogs caught		90.2776
% sighted dogs already painted		42.3507
Table of the breakdown of reasons for not vaccinating dogs in the table above in the group "Dog sighted, but not vaccinated"
Reason for not vaccinating	n_dogs	Total	Percentage
Restraint	687	687	54.4806
Owner not present	385	385	30.5313
Owner refused	104	104	8.24742
Already vaccd	67	67	5.31324
Other	18	18	1.42744
Not recorded	7	7	NA
Grand Total	1268	1268
Age distribution across static point and door-to-door vaccinated dogs
Vaccination method	Adult	Puppy	unknown	Paper	Total	% puppies
Static point vaccination	19705	3354	18	365	23442	14.5453
Roaming	8621	3145	8		11774	26.7296
New vacc	7646	2888	5		10539
New vacc - roaming point	975	257	3		1235
Grand Total	28326	6499	26	365	35216
