# Supplementary material for: The Vaccination of 35,000 Dogs in 20 Working Days Using Combined Static Point and Door-to-Door Methods in Blantyre, Malawi
Source: PLoS Negl Trop Dis. 2016 Jul 14;10(7):e0004824. doi: 10.1371/journal.pntd.0004824 (PMC4945057; doi:10.1371/journal.pntd.0004824)
Supplement: S3 Dataset — (XLSX) [file pntd.0004824.s003.xlsx]

## Sheet: Sheet 1
		Households			Total dogs		Puppies		Adults
Survey date	Survey_code	housing_category	n_households	n_dog_owning	n_dogs	n_vacc_dogs	n_pups	n_vacc_pups	n_adults	n_vacc_adults
2015-06-01	Brown 1	1	55	52	110	74	43	16	67	58
2015-06-01	Brown 1	5	2	1	1	1	0	0	1	1
2015-06-01	Brown 2	2	47	42	89	56	22	4	67	52
2015-06-01	Chiku 1	1	85	28	55	46	3	3	52	43
2015-06-01	Chiku 2	2	47	30	83	71	26	22	57	49
2015-06-01	Felix 1	1	76	13	22	22	4	4	18	18
2015-06-01	Felix 2	1	84	26	55	42	13	5	42	37
2015-06-01	Henry 1a	4	93	41	82	76	8	7	74	69
2015-06-01	Henry 1b	1	50	20	45	29	14	2	31	27
2015-06-01	Henry 1c	1	84	19	43	39	5	3	38	36
2015-06-01	Henry 1c	2	4	1	1	1	0	0	1	1
2015-06-01	Henry 2a	2	55	21	32	31	3	3	29	28
2015-06-01	Henry 2a	4	1		0	0	0	0	0	0
2015-06-01	Henry 2b	4	92	54	119	104	21	17	98	87
2015-06-01	Lyson 1a	2	80	41	117	83	33	8	84	75
2015-06-01	Lyson 1a	5	1		0	0	0	0	0	0
2015-06-01	Lyson 1b	4	117	83	176	153	10	5	166	148
2015-06-02	Brown 3	3	2	2	2	2	0	0	2	2
2015-06-02	Brown 3	4	110	105	234	174	46	23	188	151
2015-06-02	Brown 4	2	3	3	9	7	0	0	9	7
2015-06-02	Brown 4	4	99	97	265	202	90	52	175	150
2015-06-02	Chiku 3	4	61	40	98	76	10	0	88	76
2015-06-02	Felix 3	1	112	34	95	65	35	13	60	52
2015-06-02	Felix 4	1	91	36	78	59	27	13	51	46
2015-06-02	Henry 3	4	82	37	120	74	28	15	92	59
2015-06-02	Henry 4	1	91	28	61	48	13	6	48	42
2015-06-02	Lyson 3	2	72	47	98	67	8	3	90	64
2015-06-02	Lyson 4	1	67	44	78	76	10	10	68	66
2015-06-02	Lyson 4	5	7	3	8	8	2	2	6	6
2015-06-03	Brown 5	4	118	106	289	249	108	102	181	147
2015-06-03	Brown 6	4	73	69	202	188	79	78	123	110
2015-06-03	Chiku 5	1	112	46	128	109	31	17	97	92
2015-06-03	Felix 5	2	91	30	61	46	22	10	39	36
2015-06-03	Felix 6	3	44	27	86	62	31	13	55	49
2015-06-03	Henry 5	4	96	38	98	74	17	10	81	64
2015-06-03	Henry 6	4	80	51	137	104	41	17	96	87
2015-06-03	Lyson 5	2	63	31	73	56	15	10	58	46
2015-06-03	Lyson 5	3	1		0	0	0	0	0	0
2015-06-03	Lyson 6	1	64	44	121	81	30	10	91	71
2015-06-03	Lyson 6	2	5	1	2	2	0	0	2	2
2015-06-03	Lyson 6	4	2	2	8	8	3	3	5	5
2015-06-04	Brown 7	2	9	9	24	16	7	7	17	9
2015-06-04	Brown 7	3	63	62	186	161	70	60	116	101
2015-06-04	Brown 8	3	66	62	205	112	73	23	132	89
2015-06-04	Chiku 7	1	95	39	86	68	19	10	67	58
2015-06-04	Chiku 7	2	4	1	1	1	0	0	1	1
2015-06-04	Chiku 8	1	61	42	92	83	9	7	83	76
2015-06-04	Felix 7	5	60	27	80	66	17	5	63	61
2015-06-04	Felix 8	3	82	27	52	45	15	10	37	35
2015-06-04	Henry 7	4	83	56	143	125	27	22	116	103
2015-06-04	Henry 8	1	67	25	59	36	19	2	40	34
2015-06-04	Lyson 7	2	62	44	131	119	30	26	101	93
2015-06-04	Lyson 8	2	46	34	93	81	29	23	64	58
2015-06-05	Brown 10	2	61	60	176	153	58	52	118	101
2015-06-05	Brown 10	5	2	2	9	9	6	6	3	3
2015-06-05	Brown 9	2	46	45	118	113	18	18	100	95
2015-06-05	Chiku 10	1	49	24	71	54	25	11	46	43
2015-06-05	Chiku 9	4	73	37	75	54	19	14	56	40
2015-06-05	Felix 10	1	90	23	65	44	26	9	39	35
2015-06-05	Felix 10	5	7	3	7	7	0	0	7	7
2015-06-05	Felix 9	5	56	34	117	95	22	8	95	87
2015-06-05	Lyson 10	4	74	65	181	164	46	41	135	123
2015-06-05	Lyson 9	5	42	31	75	61	6	5	69	56
2015-06-07	Henry 10	2	57	30	91	70	39	20	52	50
2015-06-07	Henry 9	1	57	27	56	45	5	0	51	45
2015-06-08	Brown 11	4	129	125	397	351	142	120	255	231
2015-06-08	Brown 12	4	86	86	286	237	83	56	203	181
2015-06-08	Chiku 11	2	58	38	86	79	6	5	80	74
2015-06-08	Chiku 11	4	4	1	3	3	0	0	3	3
2015-06-08	Chiku 12	4	66	43	103	69	25	10	78	59
2015-06-08	Felix 11	2	104	35	85	66	25	18	60	48
2015-06-08	Felix 12	1	7	2	3	1	0	0	3	1
2015-06-08	Felix 12	2	109	28	57	53	12	11	45	42
2015-06-08	Felix 12	5	1		0	0	0	0	0	0
2015-06-08	Henry 12	1	1		0	0	0	0	0	0
2015-06-08	Henry 12	2	70	36	104	67	40	9	64	58
2015-06-08	Lyson 11	1	93	55	131	79	40	5	91	74
2015-06-08	Lyson 12	1	5	4	10	4	0	0	10	4
2015-06-08	Lyson 12	5	47	25	77	55	19	7	58	48
2015-06-09	Brown 14	4	115	112	340	303	101	84	239	219
2015-06-09	Chiku 14	4	79	60	127	113	9	9	118	104
2015-06-09	Felix 14	2	112	30	76	58	24	11	52	47
2015-06-09	Henry 13	4	86	45	116	89	23	13	93	76
2015-06-09	Henry 14	4	31	18	46	32	14	4	32	28
2015-06-09	Lyson 14	1	63	40	92	71	31	14	61	57
2015-06-10	Brown 15	1	7	7	27	16	9	0	18	16
2015-06-10	Brown 15	2	54	54	143	115	29	16	114	99
2015-06-10	Brown 16	2	50	50	154	138	42	36	112	102
2015-06-10	Chiku 15	4	1	1	1	1	0	0	1	1
2015-06-10	Chiku 15	5	43	37	129	52	11	1	118	51
2015-06-10	Chiku 16	2	49	27	60	46	4	0	56	46
2015-06-10	Felix 15	5	80	25	75	44	22	7	53	37
2015-06-10	Felix 16	4	82	21	64	54	8	7	56	47
2015-06-10	Henry 15	5	44	27	63	50	15	7	48	43
2015-06-10	Henry 16	5	64	27	69	53	12	2	57	51
2015-06-10	Lyson 15	1	77	62	138	104	43	17	95	87
2015-06-10	Lyson 16	1	45	24	66	40	27	10	39	30
2015-06-11	Brown 17	1	72	72	220	171	83	54	137	117
2015-06-11	Brown 18	1	64	64	204	167	68	43	136	124
2015-06-11	Brown 18	2	2	2	5	5	0	0	5	5
2015-06-11	Chiku 17	2	47	29	78	58	28	16	50	42
2015-06-11	Chiku 18	2	31	19	46	30	14	2	32	28
2015-06-11	Felix 17	1	135	51	103	97	22	20	81	77
2015-06-11	Felix 17	4	3	1	2	2	0	0	2	2
2015-06-11	Felix 18	1	157	47	126	105	58	42	68	63
2015-06-11	Henry 17	3	50	27	66	35	14	4	52	31
2015-06-11	Henry 17	4	1		0	0	0	0	0	0
2015-06-11	Henry 18	4	50	34	87	69	21	9	66	60
2015-06-11	Lyson 17	5	46	32	90	58	11	5	79	53
2015-06-11	Lyson 18	1	1	1	3	3	0	0	3	3
2015-06-11	Lyson 18	2	71	45	95	61	11	2	84	59
2015-06-11	Lyson 18	5	6	4	12	7	5	0	7	7
2015-06-12	Brown 19	5	83	81	286	242	90	68	196	174
2015-06-12	Brown 20	1	1	1	3	3	0	0	3	3
2015-06-12	Brown 20	2	57	57	177	155	62	53	115	102
2015-06-12	Brown 20	3	12	12	43	28	18	9	25	19
2015-06-12	Brown 20	5	3	3	5	5	0	0	5	5
2015-06-12	Chiku 19	1	2		0	0	0	0	0	0
2015-06-12	Chiku 19	5	41	20	46	39	10	6	36	33
2015-06-12	Chiku 20	1	54	21	46	33	9	0	37	33
2015-06-12	Felix 19	5	78	33	106	98	23	22	83	76
2015-06-12	Felix 20	2	129	52	134	112	41	20	93	92
2015-06-12	Lyson 19	5	51	34	108	70	8	1	100	69
2015-06-12	Lyson 20	1	86	73	125	117	18	12	107	105
2015-06-12	Lyson 20	5	2	1	1	1	0	0	1	1
			7028	4163	10919	8661	2866	1752	8053	6909

## Sheet: Sheet 2
Table of age distribution and vaccination status from post vaccination surveys
	n_adults	n_puppies	total
Vaccinated dogs	6909	1752	8661
Total dogs recorded	8053	2866	10919
Vaccinaiton coverage (%)	85.7941	61.1305	79.3205
Table of the distribution of dog owning and non-dog owning households surveyed
	n_households
Dog owning households	4163
Non-dog owning households	2865
Total households	7028
Calculations for men dogs per household and dog owning households
	Value
Mean dogs per household	1.55364
Percentage 'Dog owning households'	59.2345
Mean adult dogs per 'Dog owning household'	1.93442

## Sheet: Sheet 3
Human:dog ratio estimate
Estimated human population 2016	824614
Knobel et al.(2005) Urban Africa mean human:dog ratio	21.2
Dog population estimate	38896.9
Lincoln-Peterson Estimate
	Total owned vaccinated (mu)	Total sighted (n)	Resighted (m)	Vaccination coverage (%)	Estimate	Var (N)	LCL	UCL
Aggregated postvacc survey data (owned dogs)	35109	10919	8661	79.3205	44261.4	35226.2	43892.6	44630.2
Extrapolated for 2.86% unowned dogs					45526.5		45147.1	45905.8
Revised vaccination coverage if unowned population vaccination coverage was 0%	77.3528	76.7136	78.0028
Summary of Estimates
	Estimated population	Lower CI	Upper CI
Dog:human ratio estimate	38896.9
Dog sight estimate	18763	17650	19919
Mark resight estimate	44261.4	43892.6	44630.2
Dog sight detectability (%)	42.3913
Human:dog ratio	18.1129
